# Supplementary material for: Stochastic Resonance Reveals “Pilot Light” Expression in Mammalian Genes
Source: PLoS One. 2008 Mar 26;3(3):e1842. doi: 10.1371/journal.pone.0001842 (PMC2266998; doi:10.1371/journal.pone.0001842)
Supplement: Code S1 — This is an abbreviated C++ program that illustrates the concept of detection call based on the principle of Stochastic Resonance. (0.41 MB ZIP) [file pone.0001842.s004.zip]

Archive with 8 entries (8 files):
- make_SRCalls.exe
- readme.txt
- bioarrays.cpp
- bioarrays.h
- cluster.cpp
- cluster.h
- slide_any.cpp
- example.txt
