# Supplementary material for: Stochastic Resonance Reveals “Pilot Light” Expression in Mammalian Genes
Source: PLoS One. 2008 Mar 26;3(3):e1842. doi: 10.1371/journal.pone.0001842 (PMC2266998; doi:10.1371/journal.pone.0001842)
Supplement: Code S1 — This is an abbreviated C++ program that illustrates the concept of detection call based on the principle of Stochastic Resonance. (0.41 MB ZIP) [file pone.0001842.s004.zip › readme.txt]

This code is provided to illustrate the concept of stochastic resonance in 
detection of gene expression. The example data file is reduced real timeline 
data set. The program is also a reduced version implementing only one test 
for periodicity. It's a fully functional demo that can be used and modified 
to suit the needs, but provided on "as is" basis only. Use at your own peril.
To run the program simply type 
make_SRCalls example.txt
at the command prompt. The output will be in the "example_SRCalls.txt" file.
The example is compiled as console application for Win32, but should not need
much alterations to recompile for any other platform with available C++ compiler.
The other two source files "bioarrays' and "cluster" contain a set of functions 
and classes of which only a few are actually used, but it's easier to keep them 
together to compile the example.
