# Supplementary material for: Stochastic Resonance Reveals “Pilot Light” Expression in Mammalian Genes
Source: PLoS One. 2008 Mar 26;3(3):e1842. doi: 10.1371/journal.pone.0001842 (PMC2266998; doi:10.1371/journal.pone.0001842)
Supplement: Code S1 — This is an abbreviated C++ program that illustrates the concept of detection call based on the principle of Stochastic Resonance. (0.41 MB ZIP) [file pone.0001842.s004.zip › cluster.h]

//Copyright(c) Andrey Ptitsyn, PBRC 2002
#include <math.h>
#include <stdio.h>
#include <string.h>
#include <ctype.h>
#include <stdlib.h>
//#include <limits.h>
//#include <values.h>

#define NULL 0
#define MAXFLOAT 1.17549435E38F
#define FLT_MAX 1.17549435E38F

//variable types for data vectors
#define FLOAT 1
#define INT 2
#define BINARY 2

//metric types for inter-object distance
#define HEMMING 1	//Hemming binary distance
#define EUCLID 2	//Euclidean distance
#define CORR 3		//Pearson correlation coefficient
#define CHI2 4		//Chi-square distance
#define ZHIV 5		//Zhivotovsky criterion
#define CULB 6		//Kullback criterion

//estimation type
#define MEAN 0 //0 makes it deafault
#define TRIMMEAN 1
#define MEDIAN 2


class VectorObject{
public:
	char *name;
	int number;
	float *vec;
	int *ivec;
	int var_type;
	float mean;
   float stdev;
   float tmean;
	float median;

	VectorObject();
	VectorObject(int, int);
	~VectorObject();

	void Read( FILE * );
	void Write( FILE * );
	float Median();
	float Mean();
	float TMean(int percentile);
   float StDev();
	float StDevMed();
   float StDevTMean(int percentile);
   float ScalarMultiply(VectorObject *);
};//end class VectorObject


class MatrixObject{
public:
char *name;
int number;
int numRows;
int numColumns;
float **matrix;
float precision;
VectorObject *Eigval;
VectorObject **Eigvec;

MatrixObject();
MatrixObject(int rows, int columns);
MatrixObject(int raws);

MatrixObject *Transpone();
MatrixObject *Add(MatrixObject *);
MatrixObject *Subtract(MatrixObject *);
MatrixObject *Inverse();
VectorObject *Eigenvalues();
VectorObject **Eigenvectors();


void make_eigenvectors();
};//end class MatrixObject


class ClusterElement:public VectorObject{
public:
	int metric;
	int mark;
	ClusterElement *previous;
	ClusterElement *next;

	ClusterElement(int, int);
	ClusterElement(VectorObject *);
	float DistanceTo( ClusterElement *another );
	int EqualsTo( ClusterElement *);
	void SetDistanceMetric(int metric);

	int BinaryVariance();
	int BinaryDistanceTo( ClusterElement *);
	float EuclideanDistanceTo( ClusterElement *);
   float CorrelationTo( ClusterElement *);

};

class Cluster{
public:
	int metric;
	char *name;
	int number;
	int NumberOfElements;
	int redundant;
	ClusterElement *current;
	ClusterElement *first;
	ClusterElement *last;

	Cluster();
	void Add( ClusterElement *);
	void Remove( ClusterElement *);
	int Redundant();
	Cluster *Divide();
	void Glue(Cluster *);
	void GetElement( ClusterElement *);
	void PickElementsFrom( Cluster * );
	void MarkAll();
	void UnmarkAll();
	void SetDistanceMetric();
};

class ClusterPlus: public Cluster{
public:
	int estimation;
   int steps;
   int mark;
   float quality;
   float var;
   float radius;

	float MaxDistanceInside();
	float MinDistanceInside();
	ClusterElement *centroid;
	MatrixObject *cov;
	MatrixObject *cor;

	ClusterPlus();
//	ClusterPlus(Cluster *Cluster);
	~ClusterPlus();

	float Variance();
	float stdev();
	float MahalanobisTo( ClusterPlus *, MatrixObject *);
   float KullbackTo(ClusterPlus *);
	float DistanceToPoint(ClusterElement *);
	float DistanceBetween(ClusterPlus *);
	float DistanceInside();
	MatrixObject *Covariation();
	MatrixObject *Correlation();
	MatrixObject *EstimateCovariation();
	MatrixObject *Eigenvalues();
	VectorObject *Eigenvector();
	ClusterElement *SetCentroid();
	ClusterPlus *PrincipalComponents(int);
	void WriteText(FILE *);
	void WriteXML(FILE *);


	float MeanDistanceInside();
	float MeanDistanceToPoint( ClusterElement *);
	float MeanDistanceBetween( ClusterPlus *);
	float MeanDistanceFromCentroid( ClusterPlus *);
	float MedianDistanceInside();
	float MedianDistanceToPoint( ClusterElement *);
	float MedianDistanceBetween( ClusterPlus *);
	float MedianDistanceFromCentroid(ClusterPlus *);
	ClusterElement *MeanCentroid();
	ClusterElement *MedianCentroid();
	MatrixObject *MedianCovariation();
	MatrixObject *MeanCovariation();
};


class ClusterList{
public:
	int mark;
	ClusterList(ClusterPlus *);
	ClusterList *previous;
	ClusterList *next;
	ClusterList *root;
	ClusterList *last;
	ClusterPlus *cluster;
	~ClusterList();

	ClusterList *go_root();
	ClusterList *go_end();
	ClusterList *go_next();
	ClusterList *go_previous();
	ClusterList *swap(ClusterList *);
	ClusterList *append(ClusterPlus *);
	ClusterList *insert(ClusterPlus *);
	ClusterList *remove();
};
