# Supplementary material for: Stochastic Resonance Reveals “Pilot Light” Expression in Mammalian Genes
Source: PLoS One. 2008 Mar 26;3(3):e1842. doi: 10.1371/journal.pone.0001842 (PMC2266998; doi:10.1371/journal.pone.0001842)
Supplement: Code S1 — This is an abbreviated C++ program that illustrates the concept of detection call based on the principle of Stochastic Resonance. (0.41 MB ZIP) [file pone.0001842.s004.zip › slide_any.cpp]

/*
Copyright A.Ptitsyn 2007. This program is provided to ullustrate
the application of the principle of stochastic resonance in detection of
Presence/Absence calls for microarray probes. The code is not perfect,
not fool-prof, has a rudimentary interface (even by command line standards)
and indended to be used as a supplementary material to the manuscript.
So, use and modify at your own peril. Don't forget to reference the source.
*/
#include <stdio.h>
#include <string.h>
#include <stdlib.h>
#include <math.h>

#include "cluster.h"
#include "bioarrays.h"

#define NUM_PHASES 4
#define PERIOD 6
#define FRAME 2
#define MAX_NUM_GENES 50000


class GENE:public VectorObject{
public:
   int phase;
   int SRCall;
   float PP;
   float PF;
   float AC;
   float KS;
   GENE();
   GENE( VectorObject *);
};

GENE::GENE(VectorObject *ryba){
	phase=0;
   PP=PF=AC=SRCall=0.;
   name=ryba->name;
   vec=ryba->vec;
   number=ryba->number;
   var_type=ryba->var_type;
   mean=ryba->mean;
   stdev=ryba->stdev;
   tmean=ryba->tmean;
   median=ryba->median;
}


char *colname[1000];
VectorObject *probe[MAX_NUM_GENES],*sprobe[MAX_NUM_GENES],*fsprobe[MAX_NUM_GENES],*iwat[MAX_NUM_GENES],*bat[MAX_NUM_GENES],*liver[MAX_NUM_GENES];
VectorObject *siwat[MAX_NUM_GENES],*sbat[MAX_NUM_GENES],*sliver[MAX_NUM_GENES];
VectorObject *fsiwat[MAX_NUM_GENES],*fsbat[MAX_NUM_GENES],*fsliver[MAX_NUM_GENES];

int NUM_POINTS;
int NUM_GENES;


#define IN_PHASE 1
#define OUT_PHASE 0
#define NO_PHASE -1

VectorObject *concat(VectorObject *probe, int num){
int i,k;
VectorObject *out;
  	out=new VectorObject(13,FLOAT);
   out->name=(char *)calloc(32,sizeof(char));
   strcpy(out->name,probe->name);
   k=14*num;
   for(i=0;i<7;i++){
   	out->vec[i]=probe->vec[k];
      k+=2;
	}
   i--;
   k=14*num+1;
   out->vec[i]+=probe->vec[k];
   k+=2;
   out->vec[i]/=2;
   for(i=i+1;i<13;i++){
   	out->vec[i]=probe->vec[k];
      k+=2;
	}
   out->vec[0]=(out->vec[0]+out->vec[12])/2;
	out->vec[7]=(out->vec[7]+out->vec[12])/2;
	out->number--;
   return(out);
}


VectorObject *shuffle(VectorObject *series, int period, int flag){
//flag=shaffle in phase, !flag - out of phase or -1 no account for phase
int i,j,k,l;
float x;
VectorObject *sh;
	sh=new VectorObject(series->number,FLOAT);
   sh->name=(char *)calloc(strlen(series->name)+1,sizeof(char));
   strcpy(sh->name,series->name);
   for(i=0;i<series->number;i++)sh->vec[i]=series->vec[i];
   for(i=0;i<series->number*series->number;i++){
   	j=random(series->number);
		if(flag==IN_PHASE){
	      l=j%period;
			if(period){
		      k=random(series->number/period);
   		   k=k*period+l;
	      }else{
   	   	k=random(series->number);
      	}
      }
     	if(flag==OUT_PHASE){
      	l=j%period;
         do{
  	      	k=random(series->number);
     	   }while(l==k%period);
      }
		if(flag==NO_PHASE){
      	k=random(series->number);
		}
      x=sh->vec[j];
      sh->vec[j]=sh->vec[k];
      sh->vec[k]=x;
   }
	return(sh);
}

unsigned long factorial(int n){
int i;
long f;
	f=1;
	for(i=1;i<n+1;i++){
      f*=i;
      if(f<0) return(0);
   }
   return((unsigned long)f);
}

int comb(VectorObject *sh[], int maxp){
//remove redundant vectors
int i,j,k,l,flag;
	for(i=0;i<maxp;i++){
   	for(j=i+1;j<maxp;j++){
      	flag=0;
      	for(k=0;k<sh[i]->number;k++){
         	if(sh[i]->vec[k]!=sh[j]->vec[k]){
            	flag=1;
               break;
            }
         }
         if(!flag){
            delete sh[j];
            for(l=j;l<maxp;l++){
            	sh[l]=sh[l+1];
            }
            j--;
            maxp--;
         }
      }
   }
   return(maxp);
}


double Pt_test(VectorObject *probe, int per){
//randomization test
static int i,k, maxp;
static VectorObject *cosco, *sinco,*peak, *peak1;
static VectorObject *sh[1000], *sh1[1000], *psh[1000], *psh1[1000];
static double max,min,pi;
   randomize();
   sinco=new VectorObject(probe->number/2,FLOAT);
   sinco->name=(char *)calloc(strlen(probe->name)+16,sizeof(char));
   cosco=new VectorObject(probe->number/2,FLOAT);
   cosco->name=(char *)calloc(strlen(probe->name)+16,sizeof(char));
   strcpy(sinco->name,probe->name);
   strcpy(cosco->name,probe->name);

   //maxp is the number of recombinations in-phase, but not more then some reasonable number
	//here this number is reduced to 100 for speed and simplicity: 6 bad out of 100 is like p=0.06,
   //fail to reject the null hypothesis, etc.
  	maxp=100;

	for(i=0;i<maxp;i++){
		sh[i]=shuffle(probe,per,IN_PHASE);
   }
   //remove redundant variants
	maxp=comb(sh,maxp);
   peak=new VectorObject(maxp,FLOAT);
	for(i=0;i<maxp;i++){
      psh[i]=DirectDFT(sh[i],sinco,cosco);
		delete sh[i];
      //save specific peak values
      peak->vec[i]=psh[i]->vec[probe->number/per];
      delete psh[i];
   }

   //out-of-phase the number of recombinations is large
   maxp=100;
	for(i=0;i<maxp;i++){
      sh1[i]=shuffle(probe,per,OUT_PHASE);
	}
   //remove redundant variants
	maxp=comb(sh1,maxp);
   peak1=new VectorObject(maxp,FLOAT);
	for(i=0;i<maxp;i++){
      psh1[i]=DirectDFT(sh1[i],sinco,cosco);
      delete sh1[i];
      //save specific peak values
      peak1->vec[i]=psh1[i]->vec[probe->number/per];
      delete psh1[i];
   }
   max=0;min=peak1->Mean();
   for(i=0;i<peak->number;i++){
   	if(peak1->vec[i]>max) max=peak1->vec[i];
      if(peak1->vec[i]<min) min=peak1->vec[i];
   }


	k=0; peak->Mean();
   for(i-0;i<peak1->number;i++){
   	if(peak->mean<=peak1->vec[i]) k++;
   }
   pi=(double)k/(double)peak1->number;
	delete(sinco);
   delete(cosco);
   delete(peak);
   delete(peak1);
   return(pi);
}


void CyclicShift(ClusterElement *probe, int shift){
int i,j;
double buf;
	for(i=0;i<shift;i++){
   	buf=probe->vec[probe->number-1];
   	for(j=probe->number-1;j>0;j--){
      	probe->vec[j]=probe->vec[j-1];
      }
      probe->vec[0]=buf;
   }
}


//Autocorrelation test
float autocorr(VectorObject *probe, int per){
int shift;
float x,max;
ClusterElement *pr,*buf;
	//Autocorrelation with circadian shift
   pr=new ClusterElement(probe);
   buf=new ClusterElement(probe);
	max=0;
   for(shift=per;shift<=pr->number-per;shift+=per){
   	CyclicShift(buf,shift);
      x=pr->CorrelationTo(buf);
      if(x>max) {
         	max=x;
	   }
   }
	delete(pr);
   delete(buf);
   return(max);
}

//Returns cross-correlation and phase shift of the best fit
float crosscorr(VectorObject *probe1, VectorObject *probe2, int *phase){
int shift,maxshift;
float x,max;
ClusterElement *pr1, *pr2;

	pr1=new ClusterElement(probe1);
	pr2=new ClusterElement(probe2);
   max=0;
   for(shift=0;shift<pr1->number-1;shift++){
   	CyclicShift(pr1,shift);
      x=pr1->CorrelationTo(pr2);
      if(x>max) {
      	max=x;
         maxshift=shift;
      }
   }
	delete(pr1);
   delete(pr2);
   *phase=maxshift;
   return(x);
}

//Returns cross-correlation and phase shift of the best fit
int phase(VectorObject *probe, int per){
int i,shift,phase;
float x,max;
ClusterElement *pr, *ruler;

	pr=new ClusterElement(probe);
	ruler=new ClusterElement(probe);
	pr->Mean();
   max=0;
   for(i=0;i<pr->number;i++) {
   	pr->vec[i]-=pr->mean;
      if(pr->vec[i]>max) max=pr->vec[i];
   }
   for(i=0;i<probe->number;i++){
		ruler->vec[i]=cos((M_PI*(probe->number/per)*i)/per)+1;
   }
   max=0;
   for(shift=0;shift<pr->number-1;shift++){
   	CyclicShift(pr,shift);
      x=pr->CorrelationTo(ruler);
      if(x>max) {
      	max=x;
         phase=shift;
      }
   }
	delete(pr);
   delete(ruler);
   return(phase);
}

//smoothing with 3rd order local polynomial fit
VectorObject *Polysmooth(VectorObject *v){
int i;
VectorObject *sv;
	sv=new VectorObject(v->number,FLOAT);
	sv->name=(char *)calloc(32,sizeof(char));
//   strcpy(sv->name,v->name);
	for(i=0;i<v->number;i++){
   	sv->vec[i]=v->vec[i];
   }
   sv->number=v->number;
   sv->vec[0]=(39*sv->vec[0]+8*sv->vec[1]-4*(sv->vec[2]+sv->vec[3]+sv->vec[4])+sv->vec[5]-2*sv->vec[6])/42;
	sv->vec[1]=(8*sv->vec[0]+19*sv->vec[1]+16*sv->vec[2]+6*sv->vec[3]-4*sv->vec[4]-7*sv->vec[5]+4*sv->vec[7])/42;
	sv->vec[2]=(-4*sv->vec[0]+16*sv->vec[1]+19*sv->vec[2]+12*sv->vec[3]+2*sv->vec[4]-4*sv->vec[5]+sv->vec[6])/42;
   for(i=3;i<sv->number-3;i++){
     	sv->vec[i]=(7*sv->vec[i]+6*(sv->vec[i+1]+sv->vec[i-1])+3*(sv->vec[i+2]+sv->vec[i-2])-2*(sv->vec[i+3]+sv->vec[i-3]))/21;
   }
	sv->vec[sv->number-3]=(sv->vec[sv->number-7]-4*sv->vec[sv->number-6]+2*sv->vec[sv->number-5]+12*sv->vec[sv->number-4]+19*sv->vec[sv->number-3]+16*sv->vec[sv->number-2]-4*sv->vec[sv->number-1])/42;
	sv->vec[sv->number-2]=(4*sv->vec[sv->number-7]-7*sv->vec[sv->number-6]-4*sv->vec[sv->number-5]+6*sv->vec[sv->number-4]+16*sv->vec[sv->number-3]+19*sv->vec[sv->number-2]+8*sv->vec[sv->number-1])/42;
	sv->vec[sv->number-1]=(-2*sv->vec[sv->number-7]+4*sv->vec[sv->number-6]+sv->vec[sv->number-5]-4*sv->vec[sv->number-4]-4*sv->vec[sv->number-3]+8*sv->vec[sv->number-2]+39*sv->vec[sv->number-1])/42;
	return(sv);
}

//smoothing with 3rd order local polynomial fit
//the same, but here last points are used to smooth the first points
//prence of only complete cycles is a necessary assumption
VectorObject *CyclePolysmooth(VectorObject *v){
int i;
VectorObject *sv;
	sv=new VectorObject(v->number,FLOAT);
	sv->name=(char *)calloc(32,sizeof(char));
   strcpy(sv->name,v->name);
	for(i=0;i<v->number;i++){
   	sv->vec[i]=v->vec[i];
   }
   sv->number=v->number;
  	sv->vec[0]=(7*sv->vec[0]+6*(sv->vec[1]+sv->vec[sv->number])+3*(sv->vec[2]+sv->vec[sv->number-1])-2*(sv->vec[3]+sv->vec[sv->number-2]))/21;
  	sv->vec[1]=(7*sv->vec[1]+6*(sv->vec[2]+sv->vec[0])+3*(sv->vec[3]+sv->vec[sv->number])-2*(sv->vec[4]+sv->vec[sv->number-1]))/21;
  	sv->vec[2]=(7*sv->vec[2]+6*(sv->vec[3]+sv->vec[1])+3*(sv->vec[4]+sv->vec[0])-2*(sv->vec[5]+sv->vec[sv->number]))/21;
   for(i=3;i<sv->number-3;i++){
     	sv->vec[i]=(7*sv->vec[i]+6*(sv->vec[i+1]+sv->vec[i-1])+3*(sv->vec[i+2]+sv->vec[i-2])-2*(sv->vec[i+3]+sv->vec[i-3]))/21;
   }
  	sv->vec[i]=(7*sv->vec[i]+6*(sv->vec[i+1]+sv->vec[i-1])+3*(sv->vec[i+2]+sv->vec[i-2])-2*(sv->vec[0]+sv->vec[i-3]))/21;
   i++;
  	sv->vec[i]=(7*sv->vec[i]+6*(sv->vec[i+1]+sv->vec[i-1])+3*(sv->vec[0]+sv->vec[i-2])-2*(sv->vec[1]+sv->vec[i-3]))/21;
   i++;
  	sv->vec[i]=(7*sv->vec[i]+6*(sv->vec[0]+sv->vec[i-1])+3*(sv->vec[1]+sv->vec[i-2])-2*(sv->vec[2]+sv->vec[i-3]))/21;
	return(sv);
}

VectorObject *cumulate(VectorObject *pg){
int i;
	for(i=1;i<pg->number;i++){
   	pg->vec[i]+=pg->vec[i-1];
   }
	return(pg);
}


static int phase_size[NUM_PHASES];
static VectorObject *phase_cont[NUM_PHASES];
static VectorObject *phase_contS[NUM_PHASES];


int phkey[]={0,1,2,3,4,5,6,7,9,10,11,14,15,18,23,27};
static GENE *phasegroup[NUM_PHASES][MAX_NUM_GENES];
static GENE *gene[MAX_NUM_GENES];


//sorts separate profiles into the same-phase groups and makes
//phase-continuum for each group
int group_phases(VectorObject **data){
int i,j,k,ph,flag;
int num_phases;
VectorObject *sbuf[MAX_NUM_GENES];
GENE *pg;

	k=0;
   for(i=0;i<NUM_GENES;i++){
		gene[i]=new GENE(data[i]);
   	sbuf[i]=CyclePolysmooth(data[i]);
	   sbuf[i]->Mean();
   	for(j=0;j<sbuf[i]->number;j++) {
			sbuf[i]->vec[j]-=sbuf[i]->mean;
      }
      ph=phase(sbuf[i],PERIOD);
      for(j=0;j<NUM_PHASES;j++){
      	if(ph==phkey[j]) {
         	gene[i]->phase=j;
            break;
         }
      }
      //Sorting by Pt-test p-values can be an alternative for the patient ones
      //gene[i]->PP=Pt_test(sliver[i],6);
      gene[i]->AC=autocorr(sbuf[i],PERIOD);
   }
   //Assign phase to each gene
	for(i=0;i<NUM_GENES;i++){
		j=gene[i]->phase;
      k=phase_size[j];
     	phasegroup[j][k]=gene[i];
      phase_size[j]++;
   }
   //sort in the order of decreasing circadian autocorrelation
   for(ph=0;ph<NUM_PHASES;ph++){
   	flag=1;
      while(flag){
      	flag=0;
		   for(i=1;i<phase_size[ph];i++){
   	   	if(phasegroup[ph][i]->AC > phasegroup[ph][i-1]->AC) {
					pg=phasegroup[ph][i];
               phasegroup[ph][i]=phasegroup[ph][i-1];
               phasegroup[ph][i-1]=pg;
               flag=1;
            }
         }
      }
   }
   //make a buffer with continuous gradually deterriorating signal
   for(ph=0;ph<NUM_PHASES;ph++){
		//allocate continuous buffer for the phase
      phase_cont[ph]=new VectorObject(NUM_POINTS*phase_size[ph],FLOAT);
      //fill the buffer
      for(i=0;i<phase_size[ph];i++){
      	memcpy(phase_cont[ph]->vec+i*NUM_POINTS, phasegroup[ph][i]->vec, NUM_POINTS*sizeof(float));
      }
	}
   return(NUM_PHASES);
}


//non-recursive average filter
VectorObject *NRAF(VectorObject *v){
int i;
VectorObject *buff;
   buff=new VectorObject(v->number,FLOAT);
   buff->name=(char *)calloc(100,sizeof(char));
	buff->vec[0]=(v->vec[0]+v->vec[1])/2;
   for(i=1;i<buff->number-1;i++){
   	buff->vec[i]=(v->vec[i-1]+v->vec[i]+v->vec[i])/3;
   }
   buff->vec[i]=(v->vec[i]+v->vec[i-1])/2;
	return(buff);
}


VectorObject *DSP(VectorObject *v, int frame_length){
int i,j,k,l,n;
VectorObject *sv, *buff;
VectorObject *filter[PERIOD];
   //single pass Savitzky-Golay filter
	sv=Polysmooth(v);
	//allocate buffer
   buff=new VectorObject(frame_length*NUM_POINTS,FLOAT);
   buff->name=(char *)calloc(100,sizeof(char));
   //signal filtering in moving frame
  	for(l=0;l<v->number-buff->number;l+=NUM_POINTS){
      //copy from phase continuum to the frame buffer
      for(i=0;i<frame_length*NUM_POINTS;i++){
      	buff->vec[i]=sv->vec[i+l];
      }
	   //local z-score
      ///*
	   buff->Mean();
	   buff->StDev();
	   for(i=0;i<buff->number;i++){
	   	buff->vec[i]=(buff->mean-buff->vec[i])/buff->stdev;
   	}
      //*/
	   //digital average filter

	   for(i=0;i<PERIOD;i++){
	   	filter[i]= new VectorObject((frame_length*NUM_POINTS)/PERIOD, FLOAT);
	   }
	   for(i=0;i<buff->number;i++){
	      filter[i%PERIOD]->vec[i/PERIOD]=buff->vec[i];
	   }
   	for(i=0;i<PERIOD;i++){
	   	filter[i]->Mean();
   	}
      k=0;
	   for(i=0;i<buff->number;i+=PERIOD){
      	for(j=0;j<PERIOD;j++){
		      buff->vec[k++]=filter[j]->mean;
         }
	   }
	   for(i=0;i<PERIOD;i++){
	   	delete(filter[i]);
	   }
		//copy procesed buffer back into the stream
      for(i=0;i<frame_length*NUM_POINTS;i++){
      	sv->vec[i+l]=buff->vec[i];
      }

   }
	delete(buff);
	//Center each gene around zero (median)
   return(sv);
}

void main(int argc, char *argv[]){
int i,j,k,flag,cnum,num,ph,total,totalPF,totalPP,totalR,totalKS;
int gene;
int num_phases;
char s[10000],headline[10000],c,*ss,*sss;
float x,max,min,summ,PF,PP,PC,R,RR,buf[20][20];
float *current;
VectorObject *cosco, *sinco, *buff, *fsbuff, *pbuff, *gbuff;
FILE *f;

	if(argc!=2){
   	printf("use\nslidesr inputfile\n");
      exit(-1);
   }
	f=fopen(argv[1],"r");
	//first line must contain tab-delimited names for time points
   fgets(headline,10000,f);
   strcpy(s,headline);
   //parse the first line, figure out the number of columns
   sss=ss=s; cnum=0;
   while(1){
   	sss=strchr(ss,'\t');
      if(sss) *sss=0;
      colname[cnum]=(char *)calloc(strlen(ss)+1,sizeof(char));
      strcpy(colname[cnum],ss);
      if(!sss) break;
      ss=sss+1;
      cnum++;
   }
   NUM_POINTS=cnum;
   //count the number of rows(genes, probesets)
	NUM_GENES=0;
   while(fgets(s,1000,f)){
   	NUM_GENES++;
   }
   rewind(f);

   for(i=0;i<NUM_GENES;i++){
   	probe[i]=new VectorObject(NUM_POINTS,FLOAT);
      probe[i]->name=(char *)calloc(32,sizeof(char));
	   fscanf(f,"%s",probe[i]->name);
      //fscanf(f,"%f",&x);
      for(j=0;j<NUM_POINTS;j++){
      	fscanf(f,"%f\t",&(probe[i]->vec[j]));
      }
   }
   fclose(f);

   sinco=new VectorObject((NUM_POINTS*FRAME)/2,FLOAT);
   sinco->name=(char *)calloc(strlen(probe[0]->name)+16,sizeof(char));
   cosco=new VectorObject((NUM_POINTS*FRAME)/2,FLOAT);
   cosco->name=(char *)calloc(strlen(probe[0]->name)+16,sizeof(char));
   strcpy(sinco->name,probe[0]->name);
   strcpy(cosco->name,probe[0]->name);

   pbuff=new VectorObject(NUM_GENES,FLOAT);
   gbuff=new VectorObject(NUM_GENES,FLOAT);

	//Form continuous signal in each phase
	num_phases=group_phases(probe);

	//prepare frame buffer
   buff=new VectorObject(FRAME*NUM_POINTS,FLOAT);
   buff->name=(char *)calloc(100,sizeof(char));

	//zero counters
	total=totalPF=totalPP=totalR=totalKS=0;

   //analyze each phase continuum separately
   for(ph=0;ph<num_phases;ph++){
   	printf("testing phase %d\n",ph);
      //precondition the buffer
		phase_contS[ph]=DSP(phase_cont[ph],10);
		gene=0;
      //analyse deteriorating signal
	  	for(j=0;j<phase_size[ph]*NUM_POINTS-FRAME*NUM_POINTS;j+=NUM_POINTS){
			max=min=0;
         //copy from phase continuum to the frame buffer
         for(k=0;k<FRAME*NUM_POINTS;k++){
         	buff->vec[k]=phase_contS[ph]->vec[j+k];
            if(buff->vec[k]>max) max=buff->vec[k];
            if(buff->vec[k]<min) min=buff->vec[k];
         }
			//Analyze periodicity in the frame buffer
    	  	PP=Pt_test(buff,PERIOD);
   		if(PP<0.05){
				phasegroup[ph][gene]->SRCall++;
         	totalPP++;
         }
         gene++;
         printf("%d\%\r",(gene*100)/phase_size[ph]);
      }
   }
   //make up the file make out of input file name
   strcpy(s, argv[1]);
   if(strchr(s,'.')){
   	*strchr(s,'.')=0;
   }
   strcat(s,"_call.txt");
	//open output file and print out the original profiles plus additional column with calls
   f=fopen(s,"w");
   *strchr(headline,'\n')=0;
   fputs(headline,f);
   fprintf(f,"\tSRCall\n");
   for(ph=0;ph<num_phases;ph++){
	  	for(gene=0;gene<phase_size[ph];gene++){
      	fprintf(f,"%s\t",phasegroup[ph][gene]->name);
         for(i=0;i<phasegroup[ph][gene]->number;i++){
         	fprintf(f,"%f\t",phasegroup[ph][gene]->vec[i]);
         }
			if(!phasegroup[ph][gene]->SRCall){
	        	fprintf(f,"A\n");
         }else{
	        	fprintf(f,"P\n");
         }
      }
   }
   fclose(f);
   delete(cosco);
   delete(sinco);

}
