# Supplementary material for: Stochastic Resonance Reveals “Pilot Light” Expression in Mammalian Genes
Source: PLoS One. 2008 Mar 26;3(3):e1842. doi: 10.1371/journal.pone.0001842 (PMC2266998; doi:10.1371/journal.pone.0001842)
Supplement: Code S1 — This is an abbreviated C++ program that illustrates the concept of detection call based on the principle of Stochastic Resonance. (0.41 MB ZIP) [file pone.0001842.s004.zip › example.txt]

probeset	1	2	3	4	5	6	7	8	9	10	11	12
1415670_at	2.02709	2.394806	2.207476	0.773508	-0.082848	1.091764	1.183847	0.098581	0.466006	2.594988	0.082848	2.262442
1415671_at	1.831528	3.346676	1.272527	1.669284	1.86762	0.503213	2.38148	1.790129	1.014829	-0.503213	1.092121	0.434323
1415672_at	0.08974	2.500947	0.930333	1.215313	-0.276402	2.018487	1.832467	0.081134	1.349502	2.546168	-0.081134	0.756658
1415673_at	0.72537	-0.725369	-0.280964	-1.849131	-1.783654	-1.192409	-1.569593	-3.068331	-1.443296	-2.371318	-2.186387	-1.289579
1415674_a_at	-0.605529	0.605528	0.00604	0.717072	-0.484497	-0.449541	-2.239946	-0.990033	0.312198	0.425033	-2.095071	-1.337219
1415675_at	-1.409661	1.409661	-0.078829	-1.534814	-0.671075	-0.246996	-2.037071	-1.6842	-2.042039	-1.567788	-0.511728	-0.684743
1415676_a_at	1.129462	1.963795	2.724256	2.002315	2.788306	1.053129	1.990402	-0.012619	1.310217	0.012618	2.992988	2.126177
1415677_at	-0.580536	0.580536	1.215762	-1.760595	0.615604	0.429666	0.037908	0.710361	0.720741	-0.776444	2.077439	-0.184513
1415678_at	0.9898	1.221342	1.67292	2.154897	2.606957	-0.201212	1.986498	0.201213	2.907493	1.231944	2.320905	2.818258
1415679_at	1.461097	0.065697	2.064315	2.261368	2.1237	0.92044	1.522418	0.904616	1.229555	-0.065697	3.485809	2.205647
1415680_at	0.533665	-0.533665	2.190979	0.902517	0.8666	0.979633	-0.882278	0.889855	-0.645665	2.22841	0.536339	-0.021171
1415681_at	-0.371634	0.371635	0.8788	2.587623	-0.89014	-0.466244	-0.496682	0.240192	-0.370557	-0.875748	1.145518	0.090005
1415682_at	0.192326	-0.192326	0.037141	0.988069	-0.77294	3.243353	0.464537	0.789536	-0.031743	1.074885	0.239582	0.856175
1415683_at	1.151531	0.592494	0.08004	2.305219	1.521571	1.219478	-0.153368	-0.243354	0.47752	2.620361	0.777472	-0.592495
1415684_at	0.675579	-0.67558	-1.119631	0.494336	0.369359	0.050935	-0.614401	-0.540089	2.763052	0.713159	-0.09175	0.234643
1415685_at	0.783799	-0.783799	0.437969	1.97295	-0.478163	0.211593	2.297806	0.300486	0.861692	1.015274	1.327229	-0.844132
1415686_at	0.256711	0.043395	1.015033	0.591723	0.00032	-0.256711	1.972011	-0.575158	2.982625	1.275818	0.692711	0.43429
1415687_a_at	1.862884	3.099166	1.12021	1.216722	2.235832	0.533446	2.315449	0.554657	1.968061	-0.342923	0.756241	0.342923
1415688_at	0.951689	-0.208595	1.649135	2.850904	2.827696	1.312995	1.911574	0.208594	2.122135	2.579151	2.505013	1.257233
1415689_s_at	-0.263567	0.263567	-0.00616	-1.285095	1.664627	0.78487	-1.845653	-1.250084	0.18251	0.007173	-0.989541	-1.003506
1415690_at	0.648165	-0.648164	1.689753	1.947451	-0.078494	0.922095	-0.265679	-0.147738	1.217308	0.489923	0.702281	2.719545
1415691_at	1.167557	1.859354	-0.048048	0.771281	1.566386	0.048048	3.571071	1.75696	2.083836	0.950203	1.804974	0.529391
1415692_s_at	1.238407	2.080959	-0.221256	1.466594	1.962107	1.19174	2.009162	0.221256	0.534338	2.921943	0.774377	2.919137
1415693_at	-0.45075	0.450751	0.791911	-1.569822	1.856311	-0.017259	-1.103267	-0.652419	-0.472582	-0.917379	1.141272	0.285898
1415694_at	-0.470283	0.470282	1.338912	-2.227059	0.127788	-0.921571	0.152643	0.054106	0.834081	-1.472702	-0.347092	-0.946493
1415695_at	0.438805	-1.32491	1.32491	1.922291	0.138702	2.525185	0.450058	0.244327	0.087384	1.277655	0.196631	0.358951
1415696_at	1.340376	3.50977	2.042993	1.227859	0.638119	0.507248	1.384724	-0.507248	1.070546	1.970446	2.118962	1.004754
1415697_at	0.622399	-0.622398	2.617995	1.31023	2.737231	1.714707	1.3139	2.25528	0.023039	1.825589	1.682362	1.591902
1415698_at	0.368831	-0.368831	1.514031	1.171955	0.356164	1.869642	-0.353047	-1.042578	1.150041	1.823051	-0.305103	-0.464171
1415699_a_at	-0.461085	0.461084	0.619363	1.214818	0.854897	-0.42061	-0.786275	-1.769542	-0.167711	-1.171251	0.24155	1.613755
1415700_a_at	0.341646	1.278317	2.683856	1.656087	0.730222	1.464542	0.994749	-0.694625	2.005375	2.720845	0.694624	2.165556
1415701_x_at	1.421548	2.489334	1.518317	1.593345	-0.221726	1.176488	1.29017	0.221725	1.798517	3.646313	0.984353	0.848864
1415702_a_at	0.892945	2.469779	0.114085	1.930252	0.35187	0.244427	2.128882	-0.244428	2.484304	1.541633	2.312367	1.609167
1415703_at	-0.174215	0.174215	2.343324	1.589463	1.654254	2.320444	1.358503	0.698554	0.428659	0.448192	-0.839451	0.191429
1415704_a_at	1.01405	0.260958	1.048682	2.286803	1.960355	0.089119	1.454146	-0.260958	3.039421	2.415143	1.47047	0.923561
1415705_at	-1.177413	1.177413	0.600806	0.275632	-0.072597	0.949305	1.219002	0.173749	-1.208085	-0.592345	0.48731	-1.8221
1415706_at	-0.466274	0.466272	1.899977	-1.318096	-1.955604	-0.60027	0.849792	-0.3467	-0.230157	-0.686537	0.235062	-0.007427
1415707_at	-0.825485	0.825485	1.668337	-0.348057	-0.610559	-1.962053	-1.299111	-1.565609	-0.585854	-0.907459	-0.602816	-1.183394
1415708_at	1.497446	2.439843	2.608706	1.416354	1.607574	1.752515	2.878048	0.177094	1.25492	2.972309	-0.177094	0.971914
1415709_s_at	-0.189196	0.189196	0.385774	0.125595	-0.159736	-1.081194	0.551094	-2.121645	1.040077	-0.751398	-0.31095	1.746099
1415710_at	0.472815	-0.472816	0.393731	0.813541	2.656333	1.155851	2.065786	-0.325296	1.632038	1.945156	1.596936	0.082709
1415711_at	0.344557	-0.344556	0.069889	1.515982	1.602695	-0.102156	1.618485	-0.698742	2.270236	2.133842	0.769435	0.452229
1415712_at	0.903577	1.058574	0.984894	0.694417	0.884288	-1.058574	2.404104	1.542369	2.836422	1.958365	2.015069	1.308902
1415713_a_at	0.304608	-0.304608	1.227077	1.683603	1.537385	-0.057804	2.202259	0.995258	2.561607	-0.606438	0.302985	1.147406
1415714_a_at	0.137794	-0.137794	2.07473	2.436526	1.026154	1.290126	1.647007	0.931442	3.156387	1.128981	2.82659	1.491198
1415715_at	-0.012545	0.012546	-1.495947	-0.349769	1.712237	-1.604158	-0.472189	-0.755183	0.618365	-1.402543	-0.147345	-1.567881
1415716_a_at	0.890529	3.484215	1.355447	1.607329	0.115589	0.418369	1.456043	-0.115589	1.838294	2.370708	0.856138	0.932319
1415717_at	0.37858	-0.37858	0.175096	-0.004044	2.511489	0.798337	-0.038017	0.752197	1.180357	0.749842	0.166251	-1.712975
1415718_at	-0.445672	1.675398	1.774645	1.620815	-0.080194	-0.68614	0.73399	-1.174849	-0.095834	0.58128	0.445672	-0.646801
1415719_s_at	-0.157915	0.157915	-1.211463	1.216368	0.175509	-1.242538	-0.169485	-0.297323	1.604278	-0.173224	-1.680055	-1.292438
1415720_s_at	0.996263	-0.996263	-0.469709	1.373495	2.453414	-0.254923	-0.069171	-0.367925	-0.093319	0.686355	1.503458	0.362982
1415721_a_at	-0.092289	0.092289	0.651166	2.092985	1.73431	1.994022	0.208468	-0.685596	0.102516	1.168994	1.066107	-0.887233
1415722_a_at	2.567267	0.234073	2.075423	1.099335	-0.234073	1.249168	2.41877	-0.211739	-0.199823	0.523674	1.245771	0.927526
1415723_at	0.16204	-0.16204	0.788665	0.614043	-1.189234	-0.83583	0.050618	0.119064	0.874643	2.317907	-1.249424	0.728188
1415724_a_at	0.341862	-0.632486	1.960766	2.344086	-0.011298	2.072387	0.522649	1.842834	0.455787	-0.339501	0.632487	1.217332
1415725_at	-0.209045	0.209045	0.016221	1.322434	3.007811	0.317816	1.586786	-0.232066	0.885912	1.76637	0.970691	-0.192845
1415726_at	-0.56932	0.56932	-1.168293	1.122098	1.01041	0.475254	0.329863	-0.811093	1.616366	0.373541	-0.991587	-1.415362
1415727_at	-0.460022	0.460022	-0.014858	-1.196673	-0.405399	-1.399189	0.92441	-0.970192	0.760068	-1.948363	-1.475272	-1.864765
1415728_at	0.033195	1.963007	-0.348697	1.557266	0.98946	0.534816	-0.351604	0.501003	-0.785795	-1.669639	-0.063152	-0.033195
1415729_at	0.836057	-0.836057	0.436118	0.038134	1.461497	2.436509	0.640595	1.61351	1.462471	1.990678	0.211734	-0.467964
1415730_at	1.5916	0.533441	1.900324	-0.026931	0.485562	1.11475	2.851369	1.602931	1.288748	2.608906	1.301007	-0.533441
1415731_at	0.445704	-0.445703	-0.260865	1.821794	-0.321176	2.771643	-0.073812	-0.186872	0.915819	-0.005505	1.332573	0.332285
1415732_at	0.687628	1.378295	1.198618	0.700222	1.651271	-0.485956	0.833277	0.455917	-0.438631	-1.378294	1.182406	2.139701
1415733_a_at	-0.285857	0.285858	0.568323	2.482328	0.963697	1.687004	-0.253174	-0.339569	-0.409268	-0.316093	1.525796	1.569209
1415734_at	2.090041	1.617005	1.947901	0.831441	1.790144	0.333421	2.274817	-0.333421	2.947564	2.465316	2.788298	1.079853
1415735_at	0.668015	3.456421	1.476042	0.581188	0.864487	0.099165	0.044465	0.014361	0.697736	-0.49272	0.522869	0.49272
1415736_at	-0.458724	1.63463	1.314868	-0.838022	-0.263178	-0.805843	0.588156	1.126281	-0.887496	-1.281577	-0.847601	0.458723
1415737_at	-0.129937	1.565176	0.316228	2.987074	-0.154367	1.176565	2.584965	1.661502	1.34621	1.140668	0.154368	1.419533
1415738_at	0.151213	-0.151213	0.990499	-1.720783	-0.096167	-1.580754	-2.210761	-0.552861	-0.574276	0.059583	-1.645183	-1.789581
1415739_at	1.949893	2.925585	1.457086	2.296443	2.935383	0.89933	0.251437	-0.251437	2.142795	1.051789	2.315438	1.632038
1415740_at	1.376929	3.18273	1.183498	2.688699	1.204138	1.428503	2.305596	-0.116385	2.594686	0.116384	2.094456	1.8524
1415741_at	-0.24391	0.243911	2.492872	2.340555	1.239459	1.566775	0.153885	-0.536132	0.416904	1.581764	1.31061	1.798278
1415742_at	0.061742	-0.061742	-0.004512	0.982594	-0.469114	-0.588305	-0.414531	0.379101	-0.020343	-1.774082	2.39246	0.610963
1415743_at	0.391738	1.592406	2.19162	0.381841	1.49876	0.054526	0.736912	0.388741	-1.592406	1.01406	1.846363	0.922577
1415744_at	-0.055876	0.539819	2.48825	1.74505	-0.45584	0.045558	1.633445	0.055876	2.014986	1.934665	1.791071	1.397472
1415745_a_at	-0.317829	0.317828	0.23871	-1.378576	-0.941363	-0.233828	-0.114799	-2.455118	-1.137342	0.847079	-1.608173	0.638743
1415746_at	0.229583	1.525021	0.635237	-0.771207	1.165969	0.924125	1.094562	1.201125	-0.607506	-1.525021	1.589275	-0.035913
1415747_s_at	0.371825	1.586907	1.678628	2.523788	1.498912	0.808065	1.873639	0.85062	2.172948	3.408207	-0.371825	1.43804
1415748_a_at	-0.981301	0.9813	-0.390429	-0.675359	-1.191131	1.538432	-1.509421	-1.420712	-1.49214	-1.55864	-0.210044	-0.46873
1415749_a_at	-0.5699	2.655415	2.762507	0.632144	2.003809	0.879252	0.971143	0.898651	1.881469	1.921546	0.342023	0.5699
1415750_at	-0.742925	0.742926	2.160899	0.319959	-0.454174	-1.142316	-0.207791	-1.303282	-0.730421	-1.024174	0.414392	0.536418
1415751_at	-0.018202	1.596045	1.831071	2.013371	0.870643	0.787065	0.418713	-0.250714	1.487492	2.884925	-0.090239	0.018201
1415752_at	0.172617	3.003531	-0.613286	-0.913732	-0.093299	-0.124833	0.372055	0.380115	1.038127	0.475862	-0.176274	-0.172617
1415753_at	-0.512555	0.512555	1.045583	-0.238852	0.679087	-0.771398	-1.302652	-2.102394	-1.039803	-1.938161	-0.305678	0.168904
1415754_at	0.455536	-0.455536	1.873402	1.911415	1.62159	0.781448	-0.119308	0.795458	-0.422937	-0.006428	0.710793	2.601381
1415755_a_at	-0.345739	1.478899	0.504128	-0.149765	0.574906	-1.245721	0.399637	-0.912345	-0.779312	-0.972751	1.983409	0.345739
1415756_a_at	0.919012	0.308291	1.579805	1.29277	1.537335	-0.308291	3.809107	0.893672	0.733321	0.645474	0.943053	0.709392
1415757_at	-0.142642	0.142642	1.114569	1.315861	2.832392	0.11895	1.194406	0.894559	1.07732	-1.112203	0.839352	1.712609
1415758_at	-0.828021	0.828021	-0.60966	0.815186	-1.015913	0.605003	-1.410962	1.094095	1.767946	1.142309	-0.123004	0.378597
1415759_a_at	-0.052287	0.052287	2.873621	1.924441	-0.514208	1.015045	-0.085068	0.513472	0.340242	1.751035	0.153284	0.932807
1415760_s_at	1.004753	3.168435	2.176336	0.396223	-0.118876	0.314198	-0.04839	0.300608	-0.003555	0.003555	0.643108	0.559122
1415761_at	0.113908	2.178568	1.759731	1.510972	0.529284	0.086029	1.264977	0.602078	0.264252	-0.943409	-0.113909	2.284065
1415762_x_at	-0.370363	1.879241	1.705766	0.016228	0.305163	1.733063	-0.476661	0.520965	0.192396	2.69766	1.029567	0.370363
1415763_a_at	1.683745	3.540698	0.680398	0.51371	0.142212	0.842834	1.501367	0.481044	1.242818	2.139544	1.345355	-0.142213
1415764_at	1.104753	2.267763	0.205608	0.754453	0.892592	-0.205608	2.057173	2.830621	2.713037	2.131832	2.412399	1.527292
1415765_at	-0.821619	2.264878	-0.626353	-1.15046	0.811664	0.648416	0.289147	-0.784045	0.845683	-0.721879	0.008915	0.821619
1415766_at	-0.800148	0.800148	0.351153	-1.286539	-1.421229	-1.5021	-0.583745	-1.813795	-0.029116	1.060326	-1.688182	-1.292284
1415767_at	2.090837	-0.81987	0.819871	1.883315	2.696066	1.65357	1.249033	1.018919	1.61563	0.986325	2.73309	0.331164
1415768_a_at	0.031315	2.228981	0.072314	0.7231	0.85875	-0.072314	1.380108	2.452401	1.754281	2.112051	2.09036	2.650284
1415769_at	-0.073241	0.073241	2.292451	-0.139304	-0.103937	-0.343781	0.383477	1.040011	2.455919	1.759274	0.453046	-0.06711
1415770_at	2.202797	2.841697	2.328519	0.305016	0.312836	0.158786	0.930843	1.507253	1.282651	0.392927	-0.120185	0.120185
1415771_at	0.778309	-0.778309	2.318367	2.643385	0.475668	2.587348	1.28065	1.391768	0.692321	0.808081	1.449935	2.067128
1415772_at	-0.843875	0.843875	-0.511279	-2.01168	-1.064748	0.350496	0.148798	1.396457	-1.094848	-0.167647	-0.176759	1.065898
1415773_at	0.813352	-1.642321	1.642321	2.068192	0.427846	2.148454	1.096789	1.560721	0.564118	1.317467	0.97018	1.425165
1415774_at	0.51804	-0.51804	-0.670444	1.934214	-1.886697	-0.033304	-0.62058	-0.122055	-0.345875	-1.798979	-0.262594	-0.817799
1415775_at	0.004901	1.897671	2.37069	1.41961	1.080596	0.731044	-0.615944	-0.004901	0.975143	2.74073	1.705344	1.405975
1415776_at	0.170593	-0.170593	-0.389276	-0.615933	-2.044776	-2.721859	-0.372595	-1.660066	-1.581121	-2.180745	-2.471367	-1.99808
1415777_at	-0.561978	0.561978	-0.823025	-0.494543	0.549417	1.750156	0.732364	0.337776	2.101243	-0.729765	-0.624068	-0.683379
1415778_at	-0.205706	1.613472	0.743012	-0.451885	1.298795	-0.198902	0.27522	-0.979746	1.822556	2.271694	0.405463	0.205706
1415779_s_at	1.140944	3.552163	1.343027	1.26143	-0.498874	0.932986	2.352615	0.729304	1.131016	1.787629	0.498874	0.841982
1415780_a_at	-0.721169	0.721169	-1.162383	-2.402684	-0.426599	-2.120718	-1.058372	0.425654	-0.312741	-0.58022	-2.208023	-0.269787
1415781_a_at	0.34564	2.743157	0.934934	1.888731	0.190779	0.994712	2.055839	0.468058	1.798438	2.695151	-0.19078	0.501829
1415782_at	1.316059	1.039119	2.024389	2.322851	0.813242	2.535307	0.714293	-1.039119	1.348652	2.580113	1.142864	0.95438
1415783_at	0.355164	-0.355164	1.455063	2.084574	1.172066	2.1868	0.522202	0.059963	2.134419	3.032101	1.507983	1.508131
1415784_at	0.900327	-0.900327	1.799666	2.084338	1.549215	2.314708	0.742023	1.430158	-0.641936	0.809143	0.234791	1.017465
1415785_a_at	-0.452929	0.867122	-0.334484	0.455513	2.094312	0.715997	1.023953	-0.187047	1.675156	2.62286	0.452929	-0.286137
1415786_at	-0.452108	0.452107	-1.914374	-1.704993	-1.93599	0.943608	-1.544496	-1.743129	-1.72614	-1.442373	0.008502	-1.137386
1415787_at	-0.456707	0.456707	1.669078	-1.54342	1.031702	0.014252	0.707858	1.205106	-1.553982	0.225183	-0.32935	0.222212
1415788_at	-0.149406	0.149406	0.702118	-0.950173	0.452943	0.479489	-1.663181	-1.513011	0.286646	1.092437	-0.867179	1.43738
1415789_a_at	0.499715	-0.499715	0.076602	-0.578584	0.381236	1.429043	0.57317	2.931946	0.677821	0.447153	1.964621	0.243895
1415790_at	0.71214	-0.71214	0.829221	-0.683434	-1.532736	-1.237841	1.002485	0.239518	0.799158	-1.067853	0.345205	1.410648
1415791_at	0.5371	-0.537101	0.254473	-0.372	-0.671314	1.811002	-0.271315	-0.17731	0.519162	0.092022	0.331154	2.739702
1415792_at	2.446499	0.28383	0.628707	1.587728	-0.28383	2.117152	0.830317	2.834325	0.692502	2.263162	0.489384	0.577829
1415793_at	-0.018501	0.018501	2.802967	-0.371599	-0.242278	0.747086	0.602632	0.826739	0.931533	1.04477	0.537021	-1.299169
1415794_a_at	2.459819	2.608066	1.236993	0.631202	1.421336	0.409887	1.819295	1.317858	0.670055	3.028219	-0.409887	0.937181
1415795_at	0.809195	-0.809195	0.488299	1.21264	2.809249	2.56695	0.817847	0.969831	1.173452	0.634326	1.848769	2.154582
1415796_at	0.316557	2.153738	2.012316	2.222937	-0.864051	0.520715	0.416405	0.231827	1.555301	1.791541	-0.074047	0.864051
1415797_at	-0.475619	0.475618	0.547321	-1.328086	1.304594	-0.459464	1.031198	1.250483	0.499731	-0.959943	-0.153603	-1.65822
1415798_at	0.286404	-0.286404	2.349606	0.117702	2.513945	2.012991	1.017517	1.755807	0.853778	2.007794	1.203396	-0.218603
1415799_at	0.067092	-0.067092	1.485416	2.679599	0.655279	1.819144	1.963091	2.369281	2.166623	3.200574	1.988125	1.450253
1415800_at	1.748101	3.224716	1.782401	0.516969	0.422687	1.947319	2.141009	2.185989	0.312946	1.447578	-0.312946	1.099563
1415801_at	1.357567	0.070758	3.006738	1.453062	1.242783	1.950481	0.795939	2.006204	-0.540623	-0.070758	1.563604	1.666293
1415802_at	1.654922	-0.365777	0.678661	2.372444	1.584055	2.864706	0.743546	0.365777	1.513645	2.889487	2.074033	1.768908
1415803_at	-0.486972	0.486972	-1.642499	-2.057178	-1.272471	-2.264603	0.671703	-0.998224	-2.207412	-1.881183	-1.293005	-1.952047
1415804_at	0.382618	-0.382618	1.610238	1.377738	-0.602698	0.009288	0.717139	-0.658431	-0.191734	-0.963118	-0.819863	1.937798
1415805_at	-1.493541	1.493541	-0.492032	1.306887	-0.601914	0.335885	0.139131	-1.356395	0.830983	-0.758036	-0.286039	0.95278
1415806_at	0.403355	-0.403356	-0.528704	-0.942126	-0.072169	-0.485165	-0.420781	2.184709	-0.933242	-1.613087	-1.295593	-1.245962
1415807_s_at	0.540452	-1.105951	1.105951	1.334802	-0.729982	2.37603	-0.266285	0.344882	0.530264	-0.849731	0.772222	0.444145
1415808_at	-1.364249	1.364249	0.89438	-1.353066	-0.237694	-0.861425	-1.54762	-1.341594	-1.217673	0.137602	-1.37628	-1.429843
1415809_at	-0.231437	0.231437	-0.582018	2.046167	-0.248124	-0.374368	-0.120193	-0.126616	2.677686	0.34628	0.074978	0.04043
1415810_at	0.280166	0.741643	-0.13622	1.656849	-0.741642	2.878566	0.407638	1.656412	0.680975	1.036604	0.446476	2.017519
1415811_at	0.356872	-0.356872	0.301474	0.225907	-1.266258	1.374833	-2.215708	0.639351	0.882668	-0.212601	0.583927	0.861026
1415812_at	0.730654	3.299292	2.731549	0.670615	0.816985	0.996335	1.35038	-0.258706	0.920898	0.258706	1.854742	1.356616
1415813_at	-0.796694	0.796694	-2.021716	0.167748	-0.260943	-0.39597	-1.869411	0.061	-0.016796	0.555776	-1.294205	1.104898
1415814_at	2.096345	0.718484	1.763216	1.260855	3.578438	1.433118	0.402812	0.568822	1.048724	0.048862	-0.048861	1.199228
1415815_at	0.158356	-0.158356	-1.882934	0.284908	-0.390498	-0.723322	-1.883341	0.12497	-1.853458	-0.231711	1.335717	-1.035654
1415816_at	1.163936	0.410386	-0.410385	0.074369	0.523155	1.56398	0.655932	0.496539	1.462195	1.189569	3.562018	1.222073
1415817_s_at	1.296056	0.550807	2.914944	0.943094	1.726448	0.427293	1.238965	1.286667	0.608172	-0.550808	2.380332	2.598973
1415818_at	0.530181	1.643876	1.726412	3.061358	2.642853	1.113567	1.423067	0.299948	2.408243	-0.299948	2.109124	1.030465
1415819_a_at	1.611358	2.063756	2.616209	1.969067	3.133489	1.023651	2.230822	1.66032	0.002139	-0.002139	2.878378	1.820195
1415820_x_at	0.075048	-0.075048	0.53168	1.07895	-0.814296	1.903727	-1.122279	0.223538	-0.505593	2.13061	0.032642	-0.193681
1415821_at	-0.154772	0.154772	0.573508	1.657584	0.391768	0.263823	1.333682	1.642644	2.102828	2.938084	-0.18114	0.206541
1415822_at	2.748725	2.312669	0.229208	-0.229208	1.971973	0.620404	1.706103	1.802504	2.201601	0.452414	0.133197	0.827183
1415823_at	2.02761	-0.289881	0.018861	-0.78055	1.868879	0.852417	0.803028	1.203627	-0.074201	-1.180579	-0.018861	0.942446
1415824_at	0.707184	-0.707184	0.869955	-0.140909	0.571953	-0.395285	1.949553	2.324864	-1.042111	-0.120149	0.331032	0.177969
1415825_s_at	0.11503	-0.11503	0.449594	2.047009	1.897998	1.690665	-0.356201	0.746089	0.487813	-1.453541	0.405272	0.203756
1415826_at	-0.348113	0.348114	-0.925669	-0.33543	-0.450702	-0.742366	0.117216	-1.561933	-0.527588	2.301002	-1.23918	-1.045373
1415827_a_at	-0.326736	0.326736	0.090107	0.40413	-0.982402	0.182732	-1.290018	-0.042308	-0.178192	1.813944	-0.066995	2.239792
1415828_a_at	1.163245	-0.056991	2.567322	1.8493	1.048495	3.3232	1.162752	1.300178	0.056991	0.988377	0.189476	1.732959
1415829_at	0.884887	1.464909	1.096572	2.199431	0.043251	2.798841	-0.04325	1.353827	1.949315	3.027739	0.497547	2.008508
1415830_at	0.056054	-0.056054	-0.219403	1.51949	0.762477	1.940221	-0.668395	0.279142	1.313719	0.572398	-0.788063	2.270197
1415831_at	0.383207	0.770261	1.52106	1.770193	2.381501	0.07597	1.691637	0.426922	1.345361	-0.07597	3.220341	1.966025
1415832_at	0.195007	-0.195007	-1.674002	-1.353853	-1.832075	-1.724224	-1.794139	-0.756276	0.135654	1.194381	-1.670632	-0.540895
1415833_x_at	1.645107	3.288085	1.351039	1.590132	0.1682	0.815319	2.34359	-0.168199	1.857338	2.863372	1.86573	1.507697
1415834_at	-0.062051	2.422272	-0.284762	0.029865	0.464264	0.570855	0.764034	-0.711206	1.475251	2.043634	-0.542974	0.062052
1415835_at	0.360494	-0.360494	-0.245157	2.48447	-0.199681	2.019246	-0.336898	1.06441	0.976675	-0.318847	-0.33159	-0.157055
1415836_at	-0.312262	0.312262	1.158427	-1.087808	-0.13141	-0.08827	-1.175151	-0.552018	-0.462936	0.774695	-2.243685	1.145134
1415837_at	0.935026	-0.935026	0.619974	0.068688	0.762723	2.409077	1.187293	0.401024	1.532628	-0.93998	0.925017	-0.525177
1415838_at	1.829111	-0.287046	1.842232	1.663671	3.665513	1.82638	2.137182	2.134924	1.544067	2.569286	0.287046	1.785415
1415839_a_at	0.63744	0.93505	1.542853	2.24499	0.307654	2.563772	1.274784	-0.307654	0.77962	3.293104	1.083037	1.162042
1415840_at	3.422834	0.06435	0.019951	-0.07279	0.075157	0.012183	-0.168901	-0.124674	-0.051009	0.002789	-0.047337	-0.06435
1415841_at	-0.269627	1.748152	0.347665	1.11243	0.17608	-0.142433	-0.900316	-0.079572	0.685859	2.452516	-0.88603	0.269627
1415842_at	0.67821	-0.678209	0.838651	0.766133	2.022805	2.436708	1.246829	1.834118	3.285376	1.212336	1.444636	0.92161
1415843_at	0.811855	-0.811856	1.075899	-0.712935	0.431636	-0.698206	-0.83066	0.723794	-0.955753	-0.765892	2.083767	0.601537
1415844_at	-0.066435	0.066435	-0.074775	-1.112586	0.663541	-0.165191	1.401586	2.10884	1.961617	-0.009759	-0.298365	-0.498861
1415845_at	0.984847	0.634156	-0.326847	-0.634156	2.275075	-0.440159	1.640079	1.171653	1.816765	-0.318269	0.72295	-0.312876
1415846_a_at	-0.778283	0.778283	0.257838	0.527837	1.117462	1.241289	2.627132	-0.754937	-0.487121	0.824938	0.674898	-0.554124
1415847_at	0.261325	-0.261325	-0.23863	1.455882	-0.165309	0.068849	2.889918	1.15027	1.415159	-0.148106	-0.230447	-0.092335
1415848_at	-0.506365	0.506365	-1.875411	-1.954675	-1.849764	-1.832522	-1.94289	-1.000608	-1.712749	0.220469	0.305478	-2.016221
1415849_s_at	1.280478	2.663325	-0.204456	0.70345	-0.368286	1.726421	0.368286	1.349029	2.293316	2.15462	0.139172	0.845745
1415850_at	-0.145776	0.145775	1.242833	1.361718	-0.441823	-0.532047	-1.587029	-0.799771	0.526535	-0.528793	-1.773968	-1.165094
1415851_a_at	0.262488	1.454435	-0.180015	0.827031	-0.200008	0.807247	-0.241621	-0.433584	0.104361	3.027497	-0.468931	0.468931
1415852_at	-0.07709	0.07709	1.373446	2.069603	-0.103009	1.661364	-0.935064	0.729553	-0.221351	1.026799	0.050934	2.145233
1415853_at	-0.377721	0.377722	-0.321533	1.54332	-1.050498	-1.285025	-0.476828	-0.937812	-1.306337	-1.189063	-0.801801	1.476668
1415854_at	0.528063	-0.528063	0.801318	1.540251	1.182884	0.88993	3.265121	1.629371	0.857087	1.321479	2.787092	0.835493
1415855_at	0.374068	-0.374068	0.730616	1.471683	1.878824	1.255136	0.084217	0.736215	1.457425	3.316176	-0.050059	1.056796
1415856_at	-0.752682	0.752682	-0.323982	-0.997499	-1.05977	0.197771	-1.131835	-0.182139	-0.257746	2.519413	-0.298857	-0.099931
1415857_at	-0.541665	0.541664	0.629245	-0.935029	-0.962355	0.695546	-1.904622	-0.692111	-1.418243	0.810193	-1.812261	-1.257481
1415858_at	0.735943	1.363323	1.865332	2.01444	2.021998	0.554964	2.619776	0.289137	2.523836	1.782561	2.381083	-0.554963
1415859_at	2.373238	1.512536	1.88577	1.120514	2.227913	1.504941	3.483943	0.933186	0.767106	1.300112	0.270472	-0.270472
1415860_at	0.081341	1.039919	0.311131	2.24636	-0.287009	2.317849	-0.224618	0.548798	1.624758	2.175542	-0.081341	1.387558
1415861_at	-0.873667	0.873667	-1.555364	-1.899878	0.781882	-0.34104	-0.621778	-0.145644	-1.915207	-1.576348	-0.336546	-1.886219
1415862_at	-1.086359	1.086359	0.021277	-0.762037	-0.55192	0.198139	-1.41426	0.774121	1.951816	-1.004959	0.471179	0.271765
1415863_at	0.049451	1.18475	0.298796	2.185072	-0.298798	1.069372	1.064785	0.499874	1.765736	3.394471	1.031632	1.322953
1415864_at	1.003698	1.904923	2.005028	1.922516	-0.434626	2.764784	-0.016577	1.41422	0.077244	1.018895	0.016577	1.485825
1415865_s_at	0.313624	2.324746	2.000525	1.822521	-0.162765	2.497935	0.617576	0.336243	1.629302	1.86811	-0.336243	1.755972
1415866_at	0.040191	-0.040191	-1.090241	0.427821	-1.07123	-0.947514	-0.72611	-0.131066	-2.512252	0.810341	1.204157	-0.694288
1415867_at	-0.108512	1.340635	1.261938	1.944391	-0.23503	1.28525	1.544176	0.108778	2.351346	2.717672	0.23503	2.080625
1415868_at	0.584173	-0.584173	-0.620672	1.722376	0.304108	-0.785071	-0.690129	-0.093506	-0.374443	2.093795	1.093578	-0.626787
1415869_a_at	-0.219636	0.219636	-0.763778	0.784606	2.937083	0.866433	-0.312849	-0.263102	-0.493154	-0.506935	0.241855	0.651076
1415870_at	0.821911	3.666744	1.593855	0.185792	0.434983	0.335845	0.428977	-0.185792	0.561723	0.50255	0.715565	0.393708
1415871_at	0.473245	1.190054	2.827277	-0.190012	0.198458	-0.063865	-1.190054	-0.673428	0.468302	0.753167	0.314847	0.640678
1415872_at	0.383074	2.148286	1.18672	2.116224	1.046087	1.840025	0.704105	0.789696	1.788781	3.28711	-0.338743	0.338743
1415873_a_at	-0.650396	0.650396	-0.788205	0.656064	-0.047666	-1.560213	0.317166	-1.78232	-0.611732	1.150491	0.229928	-1.762732
1415874_at	1.05323	-1.05323	2.008337	0.119484	1.972787	0.763574	1.718598	0.600335	1.844103	2.690944	0.979454	1.124757
1415875_at	0.486462	-0.486462	-0.512554	-0.034669	2.029618	0.040739	-0.660617	-0.428651	-0.471758	-0.665601	2.09586	-0.708774
1415876_a_at	0.044955	2.382142	0.756215	2.615533	-0.044955	1.89514	0.407884	0.571992	1.401388	2.73536	1.861145	0.700576
1415877_at	-0.963604	0.963603	-1.421164	-1.998332	-0.737245	-1.607269	-1.396266	-0.774957	-2.44451	-2.233991	-1.661278	0.26961
1415878_at	0.938405	0.624461	0.856695	1.879882	0.13807	1.891083	-0.624461	0.540755	2.618311	0.995434	-0.074013	2.379678
1415879_a_at	1.292639	2.786632	1.003456	2.267904	0.095319	0.808159	2.959615	-0.095319	2.126882	2.448895	1.455711	1.261625
1415880_a_at	1.128594	3.443729	1.362085	2.326122	1.713625	0.573564	2.227997	-0.573564	1.406797	1.680384	2.352004	1.618504
1415881_at	0.040525	0.602765	1.091697	2.741004	2.069257	0.520963	1.68688	-0.052778	2.179785	1.951393	-0.040526	0.204956
1415882_at	1.303467	-0.110808	2.433617	2.363636	2.826566	2.71065	1.479428	0.713604	0.821374	0.110808	1.098079	2.095745
1415883_a_at	-0.109353	0.109353	0.341394	0.489594	-0.049954	3.248344	1.031346	0.001499	1.926524	0.573655	1.57471	0.551664
1415884_at	-0.661216	0.661216	0.425343	-0.00113	0.802822	0.843069	1.731788	1.341058	1.762524	1.213856	-0.119031	3.066616
1415885_at	1.219638	3.549143	0.449067	1.071151	1.519734	-0.047076	1.504478	2.193119	1.409736	1.7153	0.448979	0.047076
1415886_at	-0.660784	0.660784	-1.84939	-2.093636	-0.859549	-0.139946	-0.673344	-2.084949	-2.377244	-0.06236	-0.751471	0.214055
1415887_at	1.082395	0.058571	1.950454	2.765275	2.557633	1.571047	1.747843	0.509389	1.59219	0.216618	0.31127	-0.216618
1415888_at	1.642725	1.16	1.239347	2.80035	2.349118	2.019207	1.596268	-0.2605	-0.012498	0.012498	0.711505	0.248328
1415889_a_at	1.369075	1.343923	-0.874484	0.661087	1.175944	2.624097	1.704041	2.15626	0.874484	3.054595	1.603331	1.29356
1415890_at	-0.408685	0.408686	0.400628	-1.941513	-0.538639	0.439246	0.149343	-0.620332	1.19222	-0.972467	-1.824165	-1.57637
1415891_at	0.692463	-0.152081	1.612584	2.433505	2.321576	0.816986	2.913034	0.830896	2.430516	0.773546	0.152081	1.806696
1415892_at	-0.202195	0.202195	-0.97342	0.647371	-0.58315	-1.004119	-1.50465	1.800923	-0.836311	1.066312	0.935903	0.007276
1415893_at	0.64684	-0.64684	1.953601	0.42318	0.330061	0.55085	0.748761	0.380748	-1.466509	-0.247253	0.531049	2.242343
1415894_at	0.464067	2.598001	1.129772	0.561945	-0.587802	-0.816144	-0.166965	1.650339	1.241878	0.629672	0.298537	-0.464067
1415895_at	1.581742	2.446952	1.986313	1.982519	2.900913	-0.305522	2.782434	2.609413	2.125353	0.305522	2.46437	2.655378
1415896_x_at	1.314679	0.951709	1.421472	1.049778	2.891929	-0.31013	2.073939	1.856086	3.091371	0.31013	1.218827	0.511597
1415897_a_at	2.019806	2.301418	1.724423	0.910159	0.438098	2.487887	-0.915585	0.611791	1.261472	1.859488	0.915585	2.377523
1415898_at	0.653661	-0.653661	0.282921	0.564352	-0.554942	-0.668665	-0.584359	-0.687461	1.411526	1.005493	2.348949	-0.484429
1415899_at	0.198673	3.134301	1.038188	-0.623879	0.13541	-0.173798	0.553382	0.793866	-0.308898	-0.199973	-0.104353	-0.198674
1415900_a_at	-0.200878	0.200878	-0.853824	0.516451	0.435194	-0.784815	0.476672	1.668283	1.58051	1.010561	2.322674	1.561585
1415901_at	0.450443	-0.450442	0.716078	1.339324	-0.535955	-1.517794	-0.812557	-0.681767	-0.511198	-0.750911	1.903818	0.375217
1415902_at	0.917377	-0.917377	1.320439	-1.524702	-1.570126	-1.022457	-1.136622	-1.718104	-0.721809	-1.5896	-1.574596	-1.374932
1415903_at	-0.184297	0.184297	-0.400086	-0.846917	-0.693889	-1.168929	1.496736	1.168075	2.164661	0.262917	0.441797	-0.23065
1415904_at	2.081033	1.170713	2.061656	1.664985	2.104547	0.178876	2.19327	-0.178876	2.696634	1.460877	2.916086	3.019328
1415905_at	-0.257811	0.257811	1.328858	-1.110374	0.449599	0.423547	0.680792	-0.077338	-0.323474	2.6221	-0.888103	0.652064
1415906_at	0.631153	3.471457	1.162173	2.256111	-0.400184	1.734719	1.609148	0.400184	1.537655	2.261827	1.007922	1.585516
1415907_at	1.196909	1.712512	2.224362	2.461521	2.060894	2.815708	-0.135883	1.538189	0.352238	0.135883	1.094885	2.661627
1415908_at	-0.007037	0.007037	-1.119293	0.466188	0.461786	1.808421	-0.213778	1.455825	0.803822	1.012549	0.4639	2.657026
1415909_at	-0.099266	0.099266	0.511508	-0.020163	3.045318	0.287364	0.158742	-0.180765	0.055203	-1.287795	0.750621	0.599068
1415910_s_at	-0.738899	0.7389	1.058006	0.346337	0.897609	-0.433725	-1.286491	-0.628354	1.619825	-1.408224	0.715718	0.873003
1415911_at	1.959938	0.843656	-0.655987	-0.391189	0.019642	-0.834721	1.200282	0.236361	1.477154	1.658413	0.329303	-0.843656
1415912_a_at	2.150878	0.635499	2.030265	1.378263	1.80098	-0.114478	3.227357	0.114477	2.70564	1.840437	2.084125	2.076258
1415913_at	-1.055136	1.055136	-2.770299	-1.923799	-2.513483	-1.472859	-2.272155	-0.894728	-1.849868	-1.687883	-0.923318	-1.537027
1415914_at	1.95204	2.052498	1.00918	1.616478	-0.026034	3.304738	0.777004	0.026034	-0.113023	1.446698	0.894742	0.791687
1415915_at	0.668232	1.089482	1.226453	0.499845	2.406877	0.355399	1.73861	-1.089481	2.224366	1.350661	2.147115	0.355629
1415916_a_at	0.04389	-0.04389	0.374208	1.373523	0.414052	0.921099	0.15032	-0.797581	1.380575	2.959392	1.01967	1.80978
1415917_at	0.208094	-0.208094	0.795688	2.17899	-0.39045	2.496433	1.226349	0.81334	-0.813153	0.25245	0.543506	1.419383
1415918_a_at	0.590222	0.201298	1.389762	2.743369	1.933031	0.38419	2.525443	0.095984	1.813623	-0.095984	2.193001	1.097168
1415919_at	2.603305	2.596568	1.498752	0.280251	0.93346	0.508562	1.471908	2.17162	1.511514	-0.049328	-0.508562	1.249503
1415920_at	0.879453	2.979681	0.977178	0.90561	0.586108	-0.106312	0.888989	0.37063	3.025818	1.584032	0.718213	0.106312
1415921_a_at	1.177221	-1.177221	1.779962	1.873186	0.115521	0.074706	-0.121677	0.48592	-0.085484	-1.397137	0.274787	0.007205
1415922_s_at	1.33004	3.255073	1.813455	0.332177	-0.649038	0.96245	1.275114	0.521101	0.315119	0.624886	-0.079969	0.649038
1415923_at	2.11149	1.956847	0.877234	0.601266	3.428713	-0.012734	2.304492	1.442544	2.059495	1.606015	1.315339	0.012734
1415924_at	0.657763	-0.657763	-0.160391	-1.395929	-0.72462	-1.484616	-0.858389	-0.599542	0.663538	-0.759863	1.827325	-1.40644
1415925_a_at	-0.004815	0.004814	-0.854712	0.915212	-1.136168	0.943966	-1.337839	-0.226299	0.503653	-0.279815	-0.304335	-2.559464
1415926_at	0.871544	-0.871545	2.918166	1.743561	0.446926	1.396523	1.432947	1.687804	-0.267128	0.409046	0.905731	0.538546
1415927_at	0.447353	-0.152748	1.160505	3.47576	1.21566	0.816884	-0.106301	-0.011183	0.836326	0.175137	0.183661	0.152749
1415928_a_at	0.128396	2.16293	1.534714	1.889869	1.087761	-0.432675	0.704471	0.10481	2.881386	1.102836	-0.128395	1.206374
1415929_at	1.011815	0.006525	3.00215	1.858076	2.20066	0.775372	-0.058269	-0.006525	1.100561	0.61529	2.220093	1.696487
1415930_a_at	0.697642	0.330459	3.180825	1.382997	1.084487	1.989361	0.636335	-0.330459	1.724617	2.560157	0.526707	1.708598
1415931_at	0.430585	-0.430585	0.414563	-0.426152	0.372603	1.540918	2.66772	0.70913	-0.431426	-0.505583	-0.367213	1.407035
1415932_x_at	-0.636461	0.636461	0.594777	-1.605911	-0.056298	-1.707362	-0.50487	-0.884739	-1.833616	-2.469698	0.13129	-1.148997
1415933_a_at	-0.0289	1.847962	-0.090102	1.426871	1.132867	0.0289	3.185011	0.015824	2.016187	1.19888	0.73634	0.872423
1415934_at	-0.006304	0.006304	0.494646	0.722543	3.009457	0.437141	2.352189	-0.14665	1.178038	0.498303	0.603686	-0.233647
1415935_at	0.198702	3.217535	0.481757	-0.376482	1.128431	-0.380469	0.574027	-0.696066	0.360995	0.207105	0.406997	0.696066
1415936_at	0.835783	-0.835784	-0.907727	-0.409772	1.77619	0.291241	0.645576	-0.344426	1.367085	1.439562	-1.182295	0.644519
1415937_s_at	0.633231	-0.633231	2.648397	1.836139	0.300101	2.445357	1.878082	1.566571	0.916621	1.689479	2.164828	0.324628
1415938_at	-0.183716	0.183716	1.778034	-0.27081	1.791119	1.543117	-0.2558	1.516974	2.068652	-0.152871	2.000451	0.127427
1415939_at	0.480874	3.109593	2.741825	0.806861	0.750703	-0.290607	1.227342	1.388001	1.129533	0.290607	2.168706	1.597165
1415940_at	-0.713555	0.713555	1.297362	-0.944455	-0.920769	-0.876179	-1.453033	-0.74922	-1.7175	0.022012	-1.586229	-2.112583
1415941_s_at	0.236025	-0.236024	-0.76432	-0.634181	-0.510712	1.131897	1.993478	0.351289	0.823075	-0.306412	-0.786798	-1.698788
1415942_at	1.24712	1.663338	3.03059	3.14552	0.163584	1.767231	2.16605	1.232575	-0.163584	1.10027	1.542032	2.325458
1415943_at	0.085214	-0.085214	2.593118	-0.421277	-0.638065	1.763655	0.003544	0.839693	-0.632119	0.620346	0.023793	-0.460519
1415944_at	-0.69448	0.69448	-1.359048	-0.42403	-1.236028	-1.346275	-2.391634	-1.394162	-1.96512	-1.800448	-0.237985	-2.995284
1415945_at	-0.364971	0.364971	-0.412224	0.571449	-1.496095	2.2008	-1.383571	-0.044966	-1.184882	-0.271944	0.067509	0.158578
1415946_at	0.98299	1.171297	0.881063	0.880186	-1.171298	1.708985	0.124826	0.436994	0.617653	-0.236201	0.303615	2.862073
1415947_at	1.369452	2.046061	0.192846	0.487719	-0.192845	0.709413	1.897167	2.134734	1.753455	1.893441	2.466459	3.157572
1415948_at	2.049433	-0.300761	2.212292	3.200196	1.232845	2.500599	1.777943	0.300761	2.537658	2.654169	1.588595	1.924161
1415949_at	1.395756	3.107732	2.317732	2.177749	0.37056	0.945505	2.134767	1.446617	2.16453	1.85235	0.394101	-0.37056
1415950_a_at	0.767452	1.403135	0.93354	1.20288	1.238105	0.285651	3.595765	-0.285651	2.172103	2.047611	1.255977	0.642159
1415951_at	0.821027	2.667906	2.073014	1.445998	0.595366	0.084949	0.517805	0.160764	-0.490687	-0.845609	0.335409	0.845609
1415952_at	1.685866	2.023152	1.850102	2.291943	2.023548	2.69746	-0.188882	0.208777	-0.208777	0.683675	0.709351	0.812406
1415953_s_at	-0.628666	0.628666	-0.623827	-0.802223	0.636356	-0.603811	1.809397	1.978686	0.072808	-1.027557	0.695559	-0.115252
1415954_at	0.059287	-0.059287	1.45975	3.059716	-0.027117	0.059353	0.031525	0.758971	1.385941	0.30902	-0.01016	1.870888
1415955_x_at	-0.073511	0.073511	-2.21066	-1.436839	-1.278212	0.641533	-0.701044	0.309007	1.094821	-1.074061	-0.328465	-1.598826
1415956_a_at	1.256492	0.332717	2.35839	0.923878	2.720681	0.289072	1.323244	2.01795	0.712184	-0.332717	2.506439	2.205651
1415957_a_at	0.732842	-0.732842	1.912172	1.791193	1.257325	0.661373	2.062931	2.067498	0.611079	-0.91091	1.280858	1.369801
1415958_at	0.301639	-0.052208	1.783252	2.7967	2.002003	0.926077	1.987362	0.052208	0.483908	0.076442	2.344968	1.287183
1415959_at	1.268411	-0.287994	2.716563	2.018138	2.703701	1.583474	1.280616	1.110015	0.287994	0.324339	2.408032	2.321626
1415960_at	1.454002	2.379995	2.111586	2.328614	-0.060068	3.299164	0.060068	1.528353	1.953656	2.791527	1.302783	2.136343
1415961_at	2.263097	2.51429	2.978905	0.730086	0.84016	-0.289248	0.847595	0.936947	0.3662	0.696674	0.289247	0.343411
1415962_at	0.329596	1.33099	1.39236	1.869566	-0.039461	0.210098	0.30646	-1.330989	1.192126	2.259862	0.532691	-0.235807
1415963_at	0.960496	0.282214	0.447593	1.867546	-0.282214	1.696106	1.082115	2.280065	3.348303	1.88036	1.354884	0.526375
1415964_at	3.064757	2.885955	1.655341	-0.23232	1.212734	1.106231	0.979548	0.62693	2.302135	0.232321	1.329812	1.866056
1415965_at	0.679198	-0.679198	1.052615	-2.090525	-0.387446	-0.774187	-0.973003	0.999275	-1.213373	0.282526	-0.22462	0.892418
1415966_a_at	1.052138	0.766665	1.812036	2.265616	2.71571	-0.007696	2.728988	0.007696	1.91418	0.629585	2.417878	0.889857
1415967_at	0.822529	-0.080668	1.828188	2.618563	2.574527	1.191409	2.496442	1.024497	1.516224	0.080668	2.640757	2.511799
1415968_a_at	-1.018424	1.018423	-2.222814	-1.818849	0.338768	-0.81018	-1.443452	-0.266547	0.303702	-0.060357	-1.761436	-0.700701
1415969_s_at	-0.020227	0.020227	-0.061245	3.449001	-0.037438	-0.055373	-0.038371	0.24903	0.033494	-0.04323	-0.065885	-0.008521
1415970_at	0.795533	0.203723	1.263165	2.749086	2.016935	0.396847	2.624834	-0.203723	2.214923	1.814373	2.466176	1.608438
1415971_at	2.149986	2.714335	1.987647	1.295371	0.175676	2.640847	2.324337	2.742586	0.614706	1.765342	-0.175676	2.070246
1415972_at	1.706393	2.229525	0.107823	-0.107823	0.354922	0.485432	2.653634	2.823627	1.507263	1.680999	1.494624	2.211475
1415973_at	1.278556	3.51405	1.818716	0.314976	-0.314976	2.27257	1.572313	1.635766	1.36216	2.391859	1.597736	2.47882
1415974_at	0.002455	-0.002455	1.882113	1.474616	-0.422612	0.613596	1.894947	-0.391757	1.761037	1.28607	0.187025	-0.876217
1415975_at	0.26463	-0.26463	2.056592	-0.200507	-2.088977	0.061985	-0.559064	0.384187	-0.663737	-0.016036	1.139985	0.169386
1415976_a_at	-0.796862	0.796862	0.900798	0.657799	-0.641821	-0.968833	-1.836914	0.437499	-0.646898	-1.90568	-0.819416	0.586567
1415977_at	0.103854	-0.103855	1.124483	0.614189	-1.167892	0.692344	-1.266566	-1.436299	-0.482224	-1.297279	1.048104	0.966077
1415978_at	-0.805012	0.805011	-2.02874	-2.69328	-0.201732	-1.734306	-1.668293	-2.181825	-1.575573	-2.013099	-1.659919	-2.488578
1415979_x_at	0.724297	2.625907	1.720377	2.237449	-0.365082	1.907184	1.252515	0.365082	2.273918	2.922774	1.19693	2.49091
1415980_at	1.13274	1.425183	2.694839	2.865478	2.319465	1.062185	1.876137	0.332858	0.851798	-0.332859	2.588031	2.04693
1415981_at	0.28915	1.011173	-0.123306	1.748502	0.726582	0.123306	2.336983	2.373052	2.287659	2.960366	1.280938	1.577374
1415982_at	-0.08561	-0.180492	-0.112465	1.02164	1.667421	1.177939	2.32046	-0.934402	-0.390067	0.03145	0.112465	1.593096
1415983_at	0.85636	2.55201	1.653515	1.50052	-0.104462	3.305805	0.104462	0.618435	0.776911	2.00373	0.71865	0.970531
1415984_at	0.693584	0.084511	1.526451	1.728895	2.199432	0.283191	2.498956	-0.084511	2.479115	1.327662	2.829463	1.803042
1415985_at	-0.692453	0.692453	-0.976647	-1.196674	-2.415169	-0.828014	-1.916523	-0.64625	-1.381147	-0.255692	1.210354	-0.948798
1415986_at	2.124274	3.186987	0.922228	1.646841	2.590634	-0.331746	1.998641	0.331746	1.720835	2.559443	1.40817	1.058934
1415987_at	1.251049	1.989009	3.037294	1.831478	0.702355	0.776208	2.1973	-0.702355	0.364407	0.861183	2.119325	1.5162
1415988_at	0.803813	-0.803813	3.050632	0.232537	2.469455	1.117016	1.61053	1.206775	0.850329	1.257017	1.732149	0.67606
1415989_at	-0.294106	0.294106	0.98387	2.470195	-0.48052	1.494756	-0.213897	0.715031	-0.111436	-0.395195	-1.151529	0.809587
1415990_at	0.711018	0.342566	0.999969	1.521641	2.622368	0.332685	2.67447	-0.342565	2.372407	0.78694	1.887451	0.468152
1415991_a_at	0.18881	2.138583	2.388057	2.166717	0.968377	-0.560549	-0.055974	0.376545	1.824809	1.104713	2.018618	0.56055
1415992_at	0.041261	-0.041261	0.343366	-1.124053	-0.342712	-0.364948	0.024357	1.063111	-2.671628	0.269871	-0.474635	1.09339
1415993_at	3.429979	0.15355	-0.098747	0.049358	0.144748	0.407027	0.257704	-0.173548	0.806991	0.888702	-0.156012	-0.15355
1415994_at	-0.667638	0.667639	1.040693	0.740298	-0.319349	-1.322154	-0.100206	-1.562302	0.456862	-0.96698	0.635673	1.622622
1415995_at	0.134846	-0.134846	0.107689	-0.544355	-1.716881	0.070081	-2.02485	-0.83258	0.984372	-2.143473	-1.515262	-1.28539
1415996_at	1.812376	2.600274	1.268891	0.517373	0.283748	1.740181	2.197548	2.750494	1.791839	-0.473682	0.473682	0.821049
1415997_at	1.453786	0.025011	2.607522	0.961738	0.606364	2.4847	1.808765	3.08371	0.649698	-0.025011	1.630371	1.441031
1415998_at	1.121423	2.574773	2.271376	2.808419	1.979271	1.67013	1.67788	0.888771	0.2739	-0.2739	2.954684	2.04246
1415999_at	-0.929073	0.929073	-1.631856	0.143995	0.504296	-0.288159	-0.002473	-1.419475	-1.029844	1.372594	1.162335	-0.385392
1416000_a_at	1.328547	1.647831	2.208752	1.556668	2.045259	0.866949	1.907933	-0.866949	2.967857	1.680427	2.941684	1.643454
1416001_a_at	2.454885	2.965317	1.991573	-0.055719	2.728909	1.197047	0.055719	0.512327	1.683495	1.889625	1.955687	1.014747
1416002_x_at	-1.12661	1.12661	-2.25997	-2.095296	-1.265505	-1.576445	-1.450506	-1.686416	-1.120094	-3.01075	-2.032645	-1.008624
1416003_at	-0.455798	0.455798	-0.4377	-1.126841	0.324842	-0.759232	-1.403629	-0.004751	2.36872	0.470317	-0.909724	-0.030169
1416004_at	0.267408	1.498187	-0.309101	0.323013	1.719244	0.264027	0.590788	1.115826	2.923192	1.425495	-0.021546	-0.590789
1416005_at	-0.867882	0.088423	-0.207216	0.207216	-0.246387	-0.113881	2.27109	0.354174	1.344535	-0.574926	1.826521	1.326147
1416006_at	0.276146	2.53764	0.297245	-0.063792	-0.965585	-0.579823	-0.694087	-0.952495	-1.059382	-0.716325	-0.908945	-0.276147
1416007_at	1.159088	0.626731	0.252541	0.414529	0.474209	-0.414529	2.636306	0.68948	3.090572	0.895281	1.498514	0.494602
1416008_at	0.518957	1.250643	2.432431	2.12393	1.808115	-0.183904	2.865303	0.183903	2.884172	2.035263	1.506755	1.851297
1416009_at	0.302695	0.813668	1.771331	2.353111	2.95981	-0.279377	1.927797	0.664496	2.13483	0.279378	2.09936	1.10867
1416010_a_at	-1.200704	1.200704	-1.40867	1.797936	0.259604	-0.475338	-1.466531	-0.203231	-0.564826	0.534492	-0.369205	-0.166232
1416011_x_at	0.511346	-0.511346	1.270297	-1.449255	-0.198208	1.483652	0.341298	0.707859	-1.920148	0.150932	0.061736	-0.437547
1416012_at	-0.217866	0.217866	-0.156773	2.377885	0.381166	-0.214871	1.735732	0.19393	2.08562	-0.595269	-0.229946	0.752681
1416013_at	0.41209	1.612545	2.518634	0.440155	0.524655	-0.053228	0.258665	-0.326479	0.496111	-1.612545	0.696181	0.859495
1416014_at	-0.096174	0.096174	-0.432424	-0.006152	-0.682148	0.256959	-0.590038	-0.702376	2.908418	0.640045	0.293464	-0.736272
1416015_s_at	0.608636	-0.608636	1.879084	2.275731	-0.126071	1.930501	0.385173	0.372197	1.244054	2.361188	1.437473	2.060706
1416016_at	0.716627	-0.716627	0.083817	1.408783	0.535522	1.529458	0.170359	2.694985	0.412266	0.950121	1.392494	-0.884724
1416017_at	0.618812	-0.618813	-0.040148	-0.998069	0.886939	-0.77051	-2.144233	0.52354	-0.562141	-1.746795	-1.164192	0.754044
1416018_at	0.523267	-0.523267	-1.101218	1.33286	0.312099	-1.434876	-0.096268	1.55024	-0.102283	1.649824	0.419226	-0.557195
1416019_at	1.04292	-1.04292	1.807086	1.071097	0.058274	2.597302	1.302573	-0.072219	0.322169	1.062317	2.040801	0.880828
1416020_a_at	1.411784	0.394493	2.612991	1.830491	2.379003	1.060156	2.223031	0.089073	1.705047	-0.089073	3.037102	1.64099
1416021_a_at	3.261874	1.067147	-0.003799	-0.316476	-0.392078	-0.088628	0.039658	0.24574	0.472159	0.003799	-0.313872	0.480483
1416022_at	3.531585	0.293403	0.562051	-0.030266	0.211439	0.148953	0.20755	0.335146	0.055888	-0.293403	-0.099473	0.533396
1416023_at	1.23856	0.889679	1.637741	1.626496	2.365778	0.254926	2.971214	0.838449	1.994486	-0.254927	2.907007	2.086595
1416024_x_at	1.200086	0.636768	2.354721	1.030541	3.008379	0.69798	0.679438	-0.112046	0.112047	0.430132	2.296504	2.109652
1416025_at	-0.515671	0.515671	-2.210473	-1.90486	-2.005177	-1.946783	-0.85266	-2.059765	-0.437913	-2.066842	0.290829	-1.899827
1416026_a_at	0.115551	1.288036	2.274115	2.764402	-0.126733	2.475882	2.029634	2.232237	1.049146	2.050851	0.126733	1.680773
1416027_at	-0.453942	2.183443	-0.068866	0.399173	-0.378676	0.723863	0.275277	-0.334906	0.441431	2.025641	-1.337624	0.453942
1416028_a_at	-1.164802	1.164802	0.490594	0.84631	-1.568262	1.215048	-0.90702	-1.093477	-1.30161	0.288901	-0.103578	-0.220544
1416029_at	-1.072674	1.072674	-2.417164	-2.25983	-0.964156	-0.281059	-0.592822	-0.289754	-2.321099	-1.411056	-0.873961	-1.035461
1416030_a_at	1.363052	1.260419	1.778659	2.471687	0.010763	3.545026	-0.010764	2.324556	1.388593	1.828392	1.150408	2.15663
1416031_s_at	-0.231822	0.231822	-1.288965	0.352993	-1.470785	1.25845	-1.51939	0.129761	-0.04512	1.715691	0.192553	0.256976
1416032_at	1.684727	1.948039	0.542098	1.034325	1.599484	0.280507	3.512131	-0.280507	1.330894	0.183893	1.03972	0.78449
1416033_at	1.572042	-1.572042	-0.108911	-0.396439	0.334917	0.369136	1.58925	0.803761	0.183047	-0.4468	1.586464	1.456833
1416034_at	1.079342	0.028341	1.191358	2.366091	-0.028341	3.355946	0.35329	1.682908	0.841602	1.646501	1.002642	2.156403
1416035_at	-0.140545	0.140545	-1.228585	-1.781184	-1.58471	-0.533064	-2.221981	-0.200541	0.590208	0.264597	-1.924795	-1.897561
1416036_at	2.293048	1.034093	2.125265	1.11069	3.547498	1.19639	2.075759	1.391989	0.310003	-0.310003	1.734618	0.992749
1416037_a_at	1.455374	0.370869	1.960551	1.468471	0.974235	2.269505	1.911007	-0.370869	1.304786	2.844971	3.210647	1.036531
1416038_at	0.964972	3.28897	1.548885	1.344678	0.822014	2.470323	1.007757	1.076813	0.304494	-0.63191	0.746449	0.63191
1416039_x_at	1.610975	0.542531	2.817219	1.054036	1.306659	-0.542531	2.253839	1.078339	-0.02909	2.486509	1.920235	1.569153
1416040_at	0.583726	-0.583726	-0.123606	1.624356	-0.233223	-0.558285	1.937572	-0.621202	-0.69137	-0.414387	-0.667525	1.52532
1416041_at	0.896919	-0.059282	2.351377	2.542212	1.881319	0.771538	1.110025	1.541289	3.247503	2.153886	1.412025	0.059282
1416042_s_at	-0.310993	0.310993	-0.574084	0.584922	-1.866099	1.909151	-1.292627	-0.176275	-0.202371	0.795218	-0.694233	0.488371
1416043_at	0.42391	-0.42391	1.036253	2.321742	0.039716	0.710211	2.880189	0.459855	-0.270336	1.326458	1.42174	1.441028
1416044_at	0.750015	1.182793	1.335108	0.447971	2.533181	1.601118	2.02543	-1.182793	0.368738	0.348468	1.915253	0.449985
1416045_a_at	0.435656	-0.435655	1.093859	-0.3864	-0.413772	-1.657427	-0.296662	-2.377896	-1.819475	-0.407339	-0.840374	0.409463
1416046_a_at	-0.147969	0.14797	-0.670525	-1.230782	-1.940079	-0.168037	-2.256907	-0.099141	1.065515	0.92283	-0.54587	-0.321633
1416047_at	-0.082335	0.082335	1.235861	0.680659	1.324002	0.829486	0.505932	-0.169711	0.055613	3.421592	1.340588	0.102059
1416048_at	1.863598	2.581328	0.127228	1.750649	1.083256	1.556796	1.604199	0.771839	-0.748452	-0.107914	-0.127228	0.502083
1416049_at	0.159803	-0.159803	-0.524178	-0.176427	1.09325	2.672136	-0.305052	1.72024	0.86468	-0.145324	0.572536	1.662771
1416050_a_at	-0.520472	0.520472	0.859824	2.181731	-0.064075	0.177777	-0.868879	1.189337	-0.781313	-0.954048	0.839352	1.34657
1416051_at	-1.547127	1.547127	-0.493412	-1.025378	0.414848	0.120911	-1.486597	-1.407806	-1.825498	-0.806821	-1.495573	-0.32987
1416052_at	0.386626	-0.386626	1.324744	1.996948	1.611436	1.371982	1.458747	-0.211284	-0.633118	2.142847	-0.299733	1.268821
1416053_at	-0.687905	0.687905	-0.152825	1.336192	-0.027736	-1.964515	1.08143	-0.909425	1.303292	0.367324	-0.685909	-0.290659
1416054_at	0.882554	2.709982	2.300715	2.873374	0.162506	2.235249	1.310823	-0.162506	1.984975	2.745818	1.779983	2.078024
1416055_at	-0.644063	0.644063	-1.130787	-2.236492	-2.26195	-2.098773	-0.385191	-0.65801	-2.221847	-0.122764	-2.060659	-0.560161
1416056_a_at	0.784855	3.133088	1.252399	2.784123	1.63314	0.138347	2.590811	-0.138347	1.837267	1.201743	1.255361	1.1624
1416057_at	1.05828	0.399687	2.599862	2.984688	1.97146	1.041624	2.295173	0.638179	1.219855	-0.399687	2.213684	0.993215
1416058_s_at	0.484795	0.338295	1.539154	2.665889	1.474895	0.190962	2.83436	-0.190962	2.179929	1.312935	1.82616	2.148287
1416059_at	-0.752329	0.752329	-1.17472	0.455563	-0.810372	-0.299365	-0.637569	0.2128	-0.690322	1.96567	0.809966	-1.524739
1416060_at	-0.484212	0.484213	-0.386769	1.229114	-0.370944	-0.312095	0.397316	1.197595	2.157956	2.35302	-0.247589	0.844037
1416061_at	1.183924	-1.183923	0.983045	0.882196	1.665382	2.522178	0.222406	0.293587	0.946102	2.518845	1.058993	0.923816
1416062_at	0.683257	-0.683257	0.946228	0.342856	-0.622377	0.44583	0.540758	1.015285	-1.309624	-1.903372	-0.378132	-1.461823
1416063_x_at	0.321713	-0.321713	-0.322904	-0.264901	-0.302104	-0.333099	2.742437	-0.328615	-0.316473	1.758659	-0.138401	-0.165317
1416064_a_at	1.641943	2.109028	-0.246499	0.399954	3.403979	1.579749	1.649928	0.246498	0.785982	0.818094	2.160014	1.068784
1416065_a_at	-0.115245	2.302234	0.281486	1.91229	0.254527	2.304402	-0.347862	0.533656	0.545325	2.085526	0.263515	0.115245
1416066_at	1.179797	2.764367	2.983552	2.088244	0.560284	1.774331	0.853174	0.733873	0.74356	1.399466	-0.560284	0.731577
1416067_at	1.111721	0.02526	0.999035	1.529208	3.975575	1.463439	1.514622	-0.02526	1.284861	1.135503	0.914967	1.489453
1416068_at	0.245635	-0.245636	1.80753	2.054224	1.454681	1.00098	1.038037	-0.009422	1.106369	-1.298854	1.928972	1.089778
1416069_at	-0.238534	0.238534	-2.121738	-2.241004	-0.575965	-1.479763	0.437914	-1.07842	0.643025	-1.302174	-1.646256	-1.686103
1416070_a_at	-0.197125	0.197125	-0.35989	0.828426	0.446599	-1.186451	-0.460215	-0.365253	-0.473874	2.761856	-0.430511	-0.360233
1416071_at	0.458609	-0.458609	0.692468	0.69219	2.26048	2.148421	0.516175	0.023994	0.460872	0.641522	-1.489552	0.52565
1416072_at	-0.061847	3.054381	0.660196	0.509059	0.469858	0.647692	1.499843	0.38886	-0.619456	-0.466045	-0.350949	0.061846
1416073_a_at	-0.655946	0.655945	-1.293289	0.697906	-1.125841	1.08275	-1.271349	-2.283317	-1.114221	-0.049775	-0.741054	-1.124224
1416074_a_at	1.00279	3.463691	1.758397	1.183339	-0.151185	0.701462	2.38692	0.151185	2.118634	1.873026	1.902087	1.780267
1416075_at	0.547262	-0.547262	2.608516	2.397439	2.377237	1.703687	1.527638	0.451375	1.799968	0.089679	1.838936	1.176641
1416076_at	0.221881	-0.221881	0.55676	0.59269	-0.570459	3.154218	-0.241901	0.976575	-0.198273	0.138722	-0.489362	0.593815
1416077_at	0.173082	-0.173082	1.328497	0.511999	2.837486	1.033998	0.085683	-0.594825	-0.481652	-0.399943	-0.147069	-0.430783
1416078_s_at	2.186733	1.891565	0.807691	0.343799	1.470092	1.276583	1.398316	-1.065822	2.362955	-0.108454	1.065822	0.282058
1416079_a_at	-0.315964	0.315965	1.031842	1.543034	-0.600636	0.190754	1.06539	-0.424995	0.015822	-0.311954	-2.161526	-0.949899
1416080_at	-0.272187	0.272187	-0.157393	0.900032	-0.920842	0.253445	-1.941683	-0.240477	0.758347	-0.724973	2.040195	0.120039
1416081_at	0.262565	-0.262565	-0.813841	-1.993369	-0.407654	-1.307024	1.288017	-0.065499	-0.627582	1.064094	-0.546674	-1.757322
1416082_at	0.057996	0.762645	-0.002883	1.294596	0.50933	1.329575	1.024786	0.002883	0.757229	3.613272	1.744851	1.448455
1416083_at	0.421688	0.805469	1.833194	0.972054	0.598649	-0.421688	2.357545	0.733437	3.18371	2.164382	1.841879	0.969625
1416084_at	2.232096	-0.488196	2.404173	1.606816	1.576514	1.65555	3.492025	2.142982	2.296497	2.004849	0.488196	1.390815
1416085_s_at	1.475574	0.157405	2.361273	1.134518	2.201032	-0.157405	2.718289	0.456017	2.775117	1.142131	1.544418	0.505012
1416086_at	-1.238755	1.238754	0.945547	-0.047815	-0.395125	0.670268	-0.812658	-1.894358	-0.876043	-0.4634	0.949393	-1.00611
1416087_at	0.085826	-0.085826	-0.173114	-0.964694	0.608702	0.548697	0.26697	0.89844	-0.976143	-2.240099	-0.055379	1.587884
1416088_a_at	0.665177	3.820054	0.736859	1.105955	-0.276766	0.274451	0.824325	0.276767	0.766672	1.112113	0.559646	0.917096
1416089_at	1.617389	1.857756	2.011556	3.032073	0.235405	1.310699	0.181737	1.42728	-0.235406	0.159924	2.044078	1.986123
1416090_at	0.370879	0.036097	1.417947	2.82223	2.256901	0.393125	1.68098	-0.370879	2.433139	1.23322	1.787824	1.392065
1416091_at	1.68586	1.624716	0.621317	1.844043	1.64861	-0.621317	2.452066	0.504674	2.789595	1.37516	1.248346	-0.119129
1416092_a_at	0.685034	0.389325	1.594288	1.875911	1.432979	-0.123614	2.972748	1.684092	0.644983	-0.389325	2.043633	0.2599
1416093_a_at	0.949676	3.400776	0.661134	1.439928	1.027917	0.701409	0.273003	-0.75503	1.094026	0.001421	1.487881	0.75503
1416094_at	1.046067	0.756529	1.159372	1.701555	2.512767	0.059128	3.117273	-0.223076	1.384847	1.600406	0.223076	2.056726
1416095_x_at	-0.081895	0.081895	2.251335	2.29443	1.04898	1.983268	0.923044	1.951444	2.395959	3.039137	2.202691	2.62535
1416096_at	-0.714012	0.714012	1.687661	0.25074	-0.549124	-0.313385	-0.140353	0.734058	0.77903	0.104713	-2.037838	-1.173213
1416097_at	0.072551	-0.072551	-0.568534	-0.827941	-0.557184	-1.523072	1.93216	-0.07931	-1.810787	-0.946454	-0.477593	0.773791
1416098_at	-0.474572	0.474572	-1.517925	-1.900207	1.637317	0.663946	-1.259818	-0.741512	-0.127257	0.014849	-0.924469	-0.092614
1416099_at	1.507744	2.895575	2.603622	2.749557	0.649362	1.308035	-0.357013	0.357013	0.861641	0.871704	1.065581	1.689495
1416100_at	-0.543852	0.543852	0.020904	2.345999	-0.524221	0.379483	-1.482003	-0.348201	-0.820539	-0.566855	0.062454	-1.251879
1416101_a_at	-0.016366	0.016366	2.275556	2.546308	0.717845	-0.233795	-0.103667	0.249869	2.101646	1.431343	0.817108	0.322851
1416102_at	-0.105183	2.755688	0.016553	0.817938	0.500547	2.155887	-0.075869	0.36882	-0.754045	0.964424	0.105183	1.202489
1416103_at	-0.668173	0.668174	-2.180273	-2.591925	-0.057272	-1.585812	-1.367544	-1.80631	-1.048533	-1.876845	-2.600134	-2.009518
1416104_at	-0.932238	0.932238	-0.104658	-1.809838	-2.492668	-2.419951	-1.586443	-0.280625	-1.520196	-0.647441	-1.723485	-1.242083
1416105_at	0.933763	-0.537246	2.186991	1.904375	2.383858	0.88465	2.524694	0.537246	2.805904	2.257305	1.704744	0.828936
1416106_at	0.406075	-0.406075	1.592703	1.066664	2.944174	1.4529	0.619486	-0.430882	0.376038	1.956445	0.205715	1.495631
1416107_at	2.17256	2.412338	0.458976	0.071628	0.580314	0.191418	1.86759	0.547604	0.352971	-0.19143	-0.458977	-0.567244
1416108_a_at	0.470087	3.194342	1.642175	-0.219563	0.094644	1.130622	0.384279	0.214332	-0.120662	1.350396	-0.184033	0.219563
1416109_at	1.266638	3.612292	1.528491	0.940744	1.253171	0.294113	0.310235	1.766173	0.885985	-0.294112	1.737474	1.907253
1416110_at	-0.887951	0.88795	0.447448	0.308407	1.007223	-0.190577	0.093546	-0.092895	-0.332496	-2.651362	0.848541	0.447622
1416111_at	0.07229	-0.072289	2.415315	0.347533	-1.11319	0.114919	0.252382	-0.017294	-0.916116	1.28547	-0.450495	-1.043004
1416112_at	2.17392	2.569946	2.723152	0.734488	2.959772	1.767212	0.352484	1.982519	1.136131	-0.352484	1.253341	1.590858
1416113_at	0.457029	1.717061	1.502225	1.103356	-0.655822	-0.651508	0.310423	0.759773	-0.409564	-1.717061	0.823836	0.293901
1416114_at	1.968821	1.042462	2.214949	0.349251	2.126044	0.079512	2.527983	1.31304	2.229936	-0.079512	0.597966	-0.096842
1416115_at	1.144595	-1.144595	2.03472	1.010736	0.370035	0.371899	-0.618611	0.174652	1.109713	1.231251	2.388692	0.772941
1416116_at	-0.158695	0.158695	-1.073781	1.845662	-0.827229	0.077582	0.247181	0.724195	-1.062961	1.987471	0.271189	-0.458685
1416117_at	-0.096527	0.096527	0.657994	-0.211567	-1.441154	-1.522653	0.698626	-1.268931	0.221543	-0.644664	-0.284033	1.937073
1416118_at	0.190247	1.58909	-0.576121	0.055591	-0.890127	1.548356	-1.052182	-0.274243	-0.47357	1.849477	-0.445183	-0.190247
1416119_at	0.818814	3.315449	1.614143	1.367168	-0.1051	1.667869	0.546831	0.105101	0.618937	2.428193	0.336847	0.894061
1416120_at	0.9259	0.426504	1.307198	1.855071	0.174139	3.695784	-0.174139	1.439088	0.776809	1.210668	0.828358	1.786281
1416121_at	2.461137	3.501762	1.709861	-0.106913	0.435885	1.208808	1.026325	1.111161	1.389906	1.148538	0.106913	0.658541
1416122_at	0.051761	2.882678	-0.264331	-0.257274	0.958784	-0.631996	-0.29009	-0.576238	-0.870699	-0.280115	0.201777	-0.051761
1416123_at	-0.703317	0.703318	-1.336101	-0.760773	-1.581529	-2.279776	0.105548	0.000935	-1.675689	-2.621215	-1.745202	-0.799459
1416124_at	-0.482149	0.482149	0.375714	-0.437485	0.362176	-1.252555	-1.47763	-0.120182	-0.034051	-0.797927	1.607967	1.755345
1416125_at	0.164905	-0.164905	0.429419	0.671797	1.204162	1.580982	0.673087	-0.313095	0.065297	3.384606	0.389629	1.127916
1416126_at	0.066602	-0.066602	-0.142354	1.090114	0.75791	0.022078	-0.164922	-0.77606	-0.161078	-0.789849	0.699776	2.902344
1416127_a_at	-0.077613	0.077613	2.094281	1.322958	1.074962	1.065394	1.521018	0.690177	-1.397223	-0.802064	0.712552	1.099207
1416128_at	-0.255961	0.255961	0.902914	-0.607054	-0.510703	1.620857	1.179082	1.890786	1.323676	2.681178	0.552875	0.888408
1416129_at	-0.135002	1.214308	2.754575	1.42064	1.241851	0.164508	0.521903	0.206884	1.232229	2.824323	0.181086	0.135001
1416130_at	1.368429	-0.698802	1.269536	0.56105	2.393239	0.0323	2.017347	1.53341	-0.128938	-0.0323	2.089438	0.79409
1416131_s_at	0.301653	3.746565	1.468769	0.996369	0.971669	1.5474	0.976281	1.43773	1.303038	1.402714	0.190567	-0.301652
1416132_at	1.994596	0.288319	3.150339	1.617359	2.002884	2.005544	1.076055	1.100274	0.206921	0.271693	-0.288319	1.666335
1416133_at	2.643094	2.078027	1.064004	-0.551256	2.202615	0.369977	2.032229	-0.369977	1.151582	0.976839	0.88778	1.475698
1416134_at	-0.216217	0.216217	-2.53245	-2.088344	-0.022829	-2.764712	-1.424902	-0.535485	-1.974264	-0.644371	-1.563418	-1.572918
1416135_at	0.184954	-0.184955	0.837468	1.285087	-0.427135	-1.06697	0.41538	-0.219898	-2.412941	0.326316	-1.280467	0.017346
1416136_at	1.716464	2.966745	2.941752	2.256507	2.105793	1.095739	1.131844	0.246219	-0.24622	1.110434	0.965789	0.795725
1416137_at	-1.002614	1.002614	0.469553	-0.236382	0.650804	-1.542821	-2.208158	-1.967206	-0.706604	-0.497003	-0.355674	-0.495534
1416138_at	0.691835	2.523906	2.134144	0.90418	0.963462	-0.109857	0.97913	-0.706721	2.399141	1.874371	0.384435	0.70672
1416139_at	1.076554	-1.076554	-1.099808	-0.930748	-0.996584	0.188018	-0.29149	0.30548	0.111528	1.265219	0.283581	1.937925
1416140_a_at	-0.009491	0.00949	-2.779956	-1.928808	-1.020421	-0.078313	-0.040388	-0.935826	-0.658448	-2.031585	0.002173	-2.015266
1416141_a_at	1.054124	3.002169	1.118716	1.684167	0.166336	0.853588	1.152587	-0.166336	2.099054	3.103537	2.088679	1.391385
1416142_at	-0.672734	0.672734	-0.313147	0.775367	-0.30532	0.780728	-1.78167	-0.814898	1.580034	-0.137447	1.557907	0.409102
1416143_at	1.320108	-0.301688	1.741804	2.320265	1.985378	0.301688	3.128035	0.185968	1.95905	1.667596	2.33764	1.455959
1416144_a_at	-0.3503	0.3503	-0.240934	2.173098	-0.029715	1.955846	0.544682	0.934918	1.507889	2.115099	-0.586738	1.294572
1416145_at	0.794125	0.835132	2.305845	1.70605	0.260115	2.253522	-0.004123	0.004123	1.735	2.583649	-0.284232	1.314534
1416146_at	-0.279397	0.279397	1.302539	0.72246	1.384799	-0.925936	0.623131	-0.48363	0.585335	2.357944	-1.034222	0.77909
1416147_at	0.471283	2.027763	-0.396532	-0.303078	2.227271	0.263009	-0.710238	-0.278665	-0.199537	-0.892224	0.004768	-0.471283
1416148_at	0.006044	-0.006044	1.913808	2.615489	2.024262	0.488011	0.083299	2.448595	0.174767	0.969487	0.307203	1.397527
1416149_at	1.007937	-1.007937	-1.332781	-2.845156	-1.431309	-1.997509	-1.206119	-1.435896	-1.856266	-2.329853	-1.651941	-2.726571
1416150_a_at	1.043138	1.768241	-0.084815	2.04033	0.081798	2.604781	-0.081799	1.108495	1.799913	2.809202	1.656836	2.063895
1416151_at	-0.632064	0.632064	-0.095854	0.417457	-1.292324	-1.041723	-1.393847	-0.186135	-0.805502	-1.4567	-3.086456	-1.340578
1416152_a_at	-0.063382	0.063382	-0.980189	-0.019322	-0.276557	-1.633258	-0.22474	0.500804	-1.703232	0.925341	-0.209537	-2.514085
1416153_at	0.623454	0.176882	2.029355	1.074188	2.54373	0.910127	2.111688	-0.623455	2.240575	2.203201	2.019923	2.140964
1416154_at	-0.085933	0.085933	0.112584	-0.103138	-0.103471	1.769482	-1.850788	0.040425	0.169707	-1.432855	-0.995733	-1.634657
1416155_at	0.244136	-0.244136	-0.464864	1.644547	-0.255426	2.117278	-0.342135	1.239045	-0.43528	2.054846	-0.089927	0.748626
1416156_at	0.037701	2.690543	0.897671	1.427895	0.367231	1.866367	1.55931	-0.431889	1.909992	2.015583	-0.037702	0.228292
1416157_at	0.525158	-0.525157	1.019605	1.296073	0.808046	1.855547	2.183708	0.729049	0.105337	-0.642869	1.260715	2.612239
1416158_at	-0.205354	0.205354	0.207235	2.349054	1.308509	-0.495622	0.242504	0.426531	1.165049	1.119233	-0.824593	2.188492
1416159_at	-0.311567	0.311567	0.099396	-0.675033	0.340821	-1.847645	0.123647	2.295182	0.688952	0.147113	1.180567	0.605398
1416160_at	-1.47403	1.47403	-0.580013	-1.04967	-0.152896	-0.624914	0.395323	-0.792174	-0.485432	0.963573	-2.162084	-0.518302
1416161_at	0.013896	-0.013896	1.170973	2.930555	0.430481	1.831997	-0.292725	1.869444	1.909514	1.807929	1.282615	1.97344
1416162_at	0.673736	-0.673736	1.462563	0.348844	-1.369145	2.231259	-0.397103	-0.04298	-0.039988	-0.50287	-0.711745	-0.308472
1416163_at	2.10974	1.074012	2.620784	2.540691	2.486676	1.047128	2.011709	0.105571	3.080912	-0.105571	1.754392	1.517659
1416164_at	-0.472721	0.472722	0.652342	-0.074776	-2.094413	-1.428123	0.901822	-0.531177	-0.318248	1.613384	0.10845	-0.205224
1416165_at	-0.922668	0.922668	-0.527498	-0.989941	-0.902309	-1.616306	-0.561287	-1.717118	-0.882943	1.542358	-1.456612	-1.499274
1416166_a_at	-1.018363	1.018363	-2.005634	-1.630598	-2.084264	0.169651	-2.014423	-1.090069	-2.42214	-0.580441	-1.148297	-1.27921
1416167_at	0.923493	2.933633	2.598036	0.327125	0.304703	0.79484	0.29423	0.609445	-0.324272	1.338052	-0.024216	0.324272
1416168_at	0.862658	3.319393	2.38863	1.013864	1.107279	0.297786	1.490965	-0.023014	0.023014	0.294513	0.375386	0.803354
1416169_at	0.168615	-0.168615	0.926133	-0.271534	1.730034	-0.02026	2.947544	1.655339	1.852551	1.174013	0.082246	0.971405
1416170_at	1.402784	0.197248	2.774722	-0.197248	2.745604	1.262846	1.9173	0.357332	1.275226	-0.00927	1.837079	1.447167
1416171_at	-0.526302	0.526302	0.92058	1.745769	1.740945	0.268561	-0.439101	-0.808993	0.128712	1.887381	1.478692	-0.510893
1416172_at	0.239174	-0.239174	0.410594	2.613225	1.532171	-0.480621	0.660188	-0.105229	1.398336	0.822274	0.848678	-1.078795
1416173_at	-0.537787	0.537787	0.655793	-2.390221	-1.621374	-0.192491	-0.984457	-1.229181	-2.328131	-1.704249	-0.338728	-0.748261
1416174_at	0.756125	-0.756125	0.872808	1.626413	0.917789	0.655531	3.089949	1.051466	0.407721	1.144959	0.703012	2.60903
1416175_a_at	0.020604	0.624292	0.572374	2.875407	2.228297	-0.171221	2.565335	0.171221	1.533763	1.209701	1.516863	1.26812
1416176_at	-0.003472	0.003472	1.51386	3.040254	0.214047	2.246903	1.044759	1.630597	2.546868	1.93696	1.157766	2.063899
1416177_at	1.263642	0.246113	-0.124042	0.967817	0.1607	2.903679	-0.246113	1.069012	0.641959	2.594137	0.746758	0.166995
1416178_a_at	1.362537	3.575973	0.379199	0.004173	1.169497	-0.004173	1.603026	1.920915	1.525032	0.552551	0.530203	0.744363
1416179_a_at	0.789517	1.471301	-0.606992	2.138172	1.870993	2.150443	0.606992	1.763532	2.610699	2.144273	2.325131	3.025573
1416180_a_at	0.119901	1.151634	-0.524622	-1.151634	1.290251	0.307928	2.128367	0.282457	-0.904063	-0.866372	0.342701	-0.490113
1416181_at	1.740195	1.836396	2.456276	0.534286	2.341017	0.866811	0.224211	0.384158	2.324459	2.502259	-0.384158	1.501211
1416182_at	1.337492	0.42594	2.017896	2.536972	1.210667	0.44098	2.486182	1.004039	0.859635	-0.42594	2.045614	2.827543
1416183_a_at	1.690875	0.882072	1.5827	0.539891	2.846913	-0.208604	2.474087	0.208604	2.872057	1.210647	1.461667	0.741399
1416184_s_at	-0.680348	1.082259	-0.70927	-0.583667	-1.775057	0.409062	0.680348	-0.411246	-2.272006	0.118452	-1.299359	-1.154148
1416185_a_at	-0.080327	0.080327	0.248777	1.036585	0.390451	0.030253	0.534374	0.742091	1.978449	3.278656	0.220044	-0.076134
1416186_at	0.896485	0.646463	0.394132	1.771566	-0.0268	1.530019	1.827885	3.037703	0.480695	1.892697	-0.646464	1.179819
1416187_s_at	-0.365826	0.365826	0.043582	-0.145377	-0.634018	0.640619	0.109657	1.075404	0.482234	2.775815	-0.58344	1.719421
1416188_at	-0.515756	0.515757	0.216543	-0.370954	-1.308623	1.046808	-0.589126	-0.401025	-1.30929	-1.296724	-2.651901	-1.398892
1416189_a_at	1.315882	3.092363	1.851313	2.353906	1.277964	1.45031	-0.16001	1.367469	0.912078	3.042832	0.160011	2.019981
1416190_a_at	0.219318	-0.219318	2.620626	-0.481395	-0.634259	0.651011	0.349775	0.334856	-1.091411	0.946218	1.165864	1.195348
1416191_at	0.853715	-0.853715	2.678473	0.790007	0.095888	0.736109	0.275164	1.406921	-0.265551	-0.872226	0.498699	1.330133
1416192_at	0.391484	-0.391484	0.845458	-0.293963	1.93798	-1.579998	0.519713	0.759546	-0.831146	0.788386	-1.013878	-0.685157
1416193_at	1.120099	1.226766	1.427825	1.749248	0.091181	3.723075	-0.091181	2.2049	1.512649	1.774185	0.792792	1.952557
1416194_at	0.251674	-0.251674	1.310315	2.286878	1.137361	1.030827	0.360435	-0.924906	-1.167241	0.26476	1.263139	-0.128759
1416195_at	-0.890225	0.890225	-0.079208	1.97468	0.07699	-0.152851	-0.812372	-0.86113	-0.461328	-1.057346	1.658359	0.100155
1416196_at	0.28793	-0.28793	-1.503324	1.578837	-1.479972	-1.496233	-0.616711	-1.267263	1.078041	-0.334386	-0.306513	-0.52939
1416197_at	-0.139171	0.139172	0.640272	2.253316	-0.019745	0.218658	-0.938904	-0.956938	-1.078773	-0.515509	0.716153	1.388874
1416198_at	0.027301	-0.027301	0.585054	1.59261	0.773187	0.191121	1.12178	-0.883005	-0.015601	-0.700554	-0.797323	2.419021
1416199_at	-0.026941	0.026941	0.708912	0.188687	1.365534	1.786074	0.342852	-0.518009	0.496717	-0.663954	-1.656046	-1.280305
1416200_at	-0.504739	0.504739	-1.79532	-0.869159	0.271584	-0.685839	-2.343364	-1.050239	-0.842161	1.192153	-1.448294	-1.311229
1416201_at	2.055681	-0.364205	1.937843	2.318731	3.131431	2.208108	2.720541	0.364205	1.899322	2.606193	1.125346	1.879207
1416202_at	1.470253	0.385934	2.569406	2.790533	1.412228	2.375754	1.899008	0.872527	1.029516	-0.385933	2.088113	2.778726
1416203_at	0.063205	-0.063206	1.962711	2.903989	-0.041502	2.44647	0.383919	0.402354	0.927097	0.925253	1.124386	1.741717
1416204_at	0.283425	-0.283425	2.644369	1.745629	1.732662	0.765672	1.256453	1.571834	-0.342083	0.455792	2.200857	2.21489
1416205_at	0.236515	-0.236515	-0.974339	-0.326318	-2.104097	-0.806269	-1.401976	-1.160308	-2.03409	1.196106	0.383884	0.063776
1416206_at	0.465563	-0.465563	0.054163	1.655675	0.07541	2.387686	-0.087104	-1.152828	0.837085	1.441311	0.141604	1.286048
1416207_at	-0.281927	0.281927	0.714861	1.034173	1.824058	0.198288	-0.942665	0.048074	0.846061	-0.683407	-0.918894	2.114317
1416208_at	0.829529	-0.82953	2.252654	1.89823	1.719896	2.132776	2.226801	1.36797	2.088999	2.422817	3.009954	2.512691
1416209_at	2.014583	-0.344217	2.802524	2.205267	2.21886	1.524334	1.424672	0.344217	0.812604	0.0813	2.43378	1.523923
1416210_at	-0.588942	0.588942	2.517415	0.263071	0.248244	0.151394	-0.240318	-1.048019	-0.735922	-0.852154	0.64433	-0.988077
1416211_a_at	1.986318	3.159621	1.302494	0.025513	1.5502	-0.097321	2.05964	0.484366	1.098312	0.54979	0.097321	0.347441
1416212_at	0.599826	-0.599826	2.107261	0.738452	0.80438	2.859848	-0.267995	0.928402	0.561513	2.226694	0.791663	1.369435
1416213_x_at	-0.452908	2.023066	0.095606	0.155539	0.577844	-0.582785	-1.828729	-0.003442	-1.556124	0.283546	-0.16553	0.452908
1416214_at	0.195695	0.89487	0.923941	0.802052	-0.89487	2.414775	-0.594937	0.129718	0.277409	2.272182	-0.072284	0.281236
1416215_at	0.331448	-0.331448	0.552706	-0.466953	0.115902	-0.815299	2.112655	-0.680278	-0.679313	-0.318029	-1.375951	-1.764911
1416216_at	0.318457	-0.318457	-0.447526	1.179768	-1.371935	-0.644469	0.45864	0.671222	1.213104	2.307735	-0.265961	-0.243034
1416217_a_at	1.544589	3.296454	2.244995	1.812564	0.554047	1.542954	0.029457	-0.029457	0.767568	0.662689	1.81179	2.257383
1416218_x_at	-0.522739	0.522739	-1.067885	0.988997	1.494587	1.904134	-0.251149	-0.991982	0.669867	-1.003271	0.377681	0.703875
1416219_at	1.403712	3.848242	2.040464	1.978899	-0.055054	1.690917	1.326976	0.055054	1.20586	1.274694	1.040091	1.727269
1416220_at	0.184541	1.501852	0.28399	1.935217	-0.015338	0.580021	3.04897	1.166196	-0.076126	1.859131	-0.184541	0.830427
1416221_at	0.442071	3.707385	0.547715	-0.093292	0.342157	-0.046423	0.585666	0.093292	0.534711	1.064908	0.753911	0.834345
1416222_at	0.579172	-0.579171	-2.03517	-1.773911	-0.82256	0.101091	-0.247445	0.222513	0.633616	-2.335573	-0.053899	-0.646
1416223_at	0.607844	-0.607845	-0.561879	0.146836	1.006593	-1.569018	-0.693815	-1.989546	-0.160161	-1.217686	-0.064497	1.303655
1416224_at	0.610186	-0.610186	-1.024615	-0.755725	-1.046618	0.740474	1.101391	-0.876839	-0.707978	1.703432	0.894353	0.940266
1416225_at	0.089121	-0.93173	0.93173	1.600253	-0.585105	0.17845	-0.476606	-0.797887	0.421974	2.272568	-0.552489	-0.304885
1416226_at	1.037736	2.89089	1.985761	1.234287	0.550388	2.907316	-0.195261	0.195261	0.354814	1.069206	0.500422	1.296321
1416227_at	0.197808	-0.197808	0.201788	-1.395999	0.085482	-0.756299	2.107834	-0.156631	-1.158138	0.530087	0.23306	-1.583416
1416228_at	1.083364	0.691766	2.997363	1.798212	2.348733	1.060482	1.821333	1.474824	0.458481	-0.691766	1.995765	2.349448
1416229_at	0.134386	-0.134386	2.975869	0.894409	0.939105	0.715114	-0.384033	0.578927	-0.706476	-0.040506	0.119514	1.641901
1416230_at	1.073423	0.528101	2.652225	1.835529	2.686471	1.844552	1.186899	1.404694	0.617226	-0.528101	2.832839	1.861601
1416231_at	0.400589	-0.400589	0.416194	0.235362	-0.145592	0.444606	0.596164	-2.119248	1.567172	-1.540899	-0.856203	-0.11026
1416232_at	0.363809	-0.363809	-0.730565	-1.662173	-0.062057	-0.941098	0.639561	-1.756409	0.640079	-1.797503	-1.854097	-1.791155
1416233_at	1.572473	2.715759	2.315899	2.402225	0.995886	1.013354	0.381743	-0.381743	2.77457	2.588923	1.313431	1.402794
1416234_at	-0.610047	0.610046	0.67569	-0.733956	-1.61462	-0.102828	-2.069956	0.772595	-1.015252	0.02245	-2.024627	-0.611762
1416235_at	0.798547	-0.798546	0.226611	-1.165526	0.391579	-0.281455	-0.064903	0.481593	1.481403	0.15615	2.594375	0.840362
1416236_a_at	-0.986521	0.986522	1.045845	-0.718252	-0.37628	-1.059834	-2.356467	-1.297476	0.473239	-0.321437	-0.248389	0.432181
1416237_at	-0.050434	0.050434	0.021925	-0.006578	0.21328	-0.026329	0.965791	0.173432	2.643207	-0.089478	2.607864	0.785092
1416238_at	-0.176144	0.176143	-1.600723	-2.243551	-2.4405	-2.577307	-2.629589	-2.334671	-2.272434	-2.32512	-1.718846	-0.45416
1416239_at	-0.194435	0.194435	-1.872382	-0.561849	-0.151517	0.940453	0.377974	-0.521819	0.787655	2.24291	-0.026935	0.645693
1416240_at	0.692795	-0.364048	2.339367	2.639924	1.612254	0.364048	0.779071	0.188803	2.460051	0.912683	2.309162	1.19318
1416241_at	-0.026644	0.026645	2.412388	0.486191	0.204111	1.131876	-0.36186	-1.068383	-1.189406	-0.922062	0.435468	0.005634
1416242_at	0.916911	-0.916911	-0.609556	-0.713854	-0.835701	-1.066014	-0.602414	-1.167956	-2.348371	-2.487952	-2.292727	0.078663
1416243_a_at	0.712544	3.1884	1.586915	2.618096	0.072199	1.097857	1.408926	-0.0722	1.566757	1.756186	0.627117	0.228331
1416244_a_at	0.647636	-0.392819	1.888157	1.246555	2.08664	1.346815	1.907154	0.392819	1.954829	2.578239	2.792083	2.848209
1416245_at	-0.149052	2.392702	1.571417	2.264879	2.091945	0.847907	-0.095059	-0.305442	0.984637	0.149052	1.338408	1.975048
1416246_a_at	1.118396	2.382517	2.429045	1.595577	0.092794	3.152079	-0.092794	1.359996	0.689764	0.856533	0.468295	1.892599
1416247_at	1.128587	0.281703	1.176066	0.99843	1.099485	0.148409	3.202519	2.579829	1.481435	-0.281703	2.116214	1.394142
1416248_at	-0.757685	0.757685	0.715744	0.325579	-0.340783	0.676528	-2.022336	-1.976008	-1.23807	-1.294527	-0.183316	-0.602622
1416249_at	0.375824	-0.375823	1.3108	0.395745	0.31235	0.577533	1.26511	1.259626	-2.102398	0.967461	-0.776052	0.762374
1416250_at	1.73166	2.524272	0.789451	0.352614	0.243081	2.095543	-0.789451	1.137668	0.89294	1.901355	2.069602	2.252949
1416251_at	1.59129	2.040545	2.109517	2.910659	-0.306071	3.066192	0.306071	2.418722	1.691195	1.275971	0.914023	1.257038
1416252_at	-0.164086	1.243121	0.728369	1.439307	0.383257	1.132179	-1.198292	-1.242869	-0.436459	1.821466	0.866367	0.164085
1416253_at	-0.076951	0.076952	0.57476	0.445075	0.172064	2.423587	-0.957647	1.293092	-0.293456	-0.932222	-0.367736	1.442198
1416254_a_at	-0.651882	0.651882	-0.585355	-0.493645	-1.055873	0.38052	0.334769	-3.092171	0.041272	0.463675	-0.266542	-0.33211
1416255_at	0.928131	-0.928131	-1.905253	0.039519	1.77378	-0.983544	0.087162	-0.523429	0.008777	0.367437	0.591345	0.880348
1416256_a_at	1.154061	2.316536	2.438827	1.938158	0.163862	3.319094	-0.163861	1.552342	0.895773	1.124891	0.63572	1.784172
1416257_at	0.468946	1.223636	0.860297	1.322082	1.927746	-0.425509	1.452487	-1.223636	0.959291	1.914013	1.464638	-0.396786
1416258_at	0.004247	-0.004248	-0.078114	1.573368	-1.008654	2.284173	-1.235314	-0.43171	0.251731	0.355912	-0.332274	-0.5703
1416259_at	0.357743	-0.357743	-0.789448	0.393935	0.637978	-0.74078	-0.404773	0.413611	2.088822	2.22027	0.280873	1.325368
1416260_a_at	-0.224796	0.224796	1.146369	-0.123626	0.551423	1.830882	-0.630997	-0.114836	-1.5708	0.919658	-1.460182	-0.252768
1416261_at	0.484197	-0.484197	-1.395679	-1.349902	-0.473356	-1.862134	-2.115067	-1.960392	-2.261803	0.626989	-0.504205	-0.225521
1416262_at	0.873487	-0.873487	-0.166358	2.018424	-0.520583	1.160653	-0.433567	0.003094	1.154545	2.035617	0.952637	1.426323
1416263_at	0.551759	-0.551759	1.09498	1.009566	2.534938	1.788385	-0.438049	2.280223	1.046527	-0.017795	1.752565	0.685658
1416264_at	-0.099269	0.099269	-1.98353	-1.824333	1.358457	-1.237027	-0.028848	0.255253	-0.371571	-1.668396	-0.954236	-1.088647
1416265_at	-1.029079	1.029078	-1.518735	-1.735102	-1.990585	-1.870544	-2.24565	-2.855687	-2.447039	-1.576949	-2.454923	-1.259002
1416266_at	-1.594798	1.594797	-1.358951	-0.83605	-1.480316	-1.173472	-1.463454	-0.784918	-1.593598	-0.847926	-1.793412	0.53327
1416267_at	0.545066	-0.545066	-0.587506	-0.237956	2.809327	-0.143051	1.179973	1.183917	0.963891	1.755194	0.393291	0.668823
1416268_at	0.316147	-0.316147	1.535039	0.829733	1.419519	-0.994816	1.495764	0.855953	2.908858	0.565864	0.284495	0.447889
1416269_at	1.009819	1.663604	1.547591	2.864828	1.492126	0.254624	3.21894	-0.254624	2.013089	1.54994	1.994862	2.534541
1416270_at	-0.837725	0.837725	-0.428952	0.911848	-0.254031	-0.542817	-2.100857	-1.572162	-0.910031	0.363987	-2.052717	-0.937302
1416271_at	-1.083517	1.083517	-1.370031	-1.161045	-1.409565	-2.630141	-2.652569	-1.137115	-0.235385	-0.761021	-1.603745	-1.70818
1416272_at	0.238511	2.263847	0.937391	0.817218	2.127032	-0.335544	0.468343	-0.23851	1.681829	2.724286	1.817944	1.256352
1416273_at	1.22094	1.122097	1.480564	0.648234	-0.484551	-0.385153	0.08367	2.263881	0.452101	-1.122097	-0.676314	0.792461
1416274_at	0.252641	-0.252641	1.276307	-1.678705	-1.10347	0.333549	0.900602	0.257726	-0.311021	0.386402	0.57752	-1.944588
1416275_at	-0.687659	0.687659	1.065822	1.661569	-0.085199	0.185703	0.703947	-0.174779	0.319629	-1.24839	-1.404226	-1.403252
1416276_a_at	1.145671	3.345949	1.608437	2.233664	-0.185834	1.395771	1.256466	0.185833	1.785788	2.982352	1.769802	1.744901
1416277_a_at	0.604434	3.311969	1.246849	1.668943	0.139049	0.598076	2.790627	-0.139049	1.677913	1.470461	1.491078	1.21862
1416278_a_at	0.692033	-0.264082	1.824837	2.988357	1.087461	0.421451	2.601012	0.264082	1.80719	0.692138	2.164549	1.630192
1416279_at	-0.058407	0.058407	0.11618	0.163051	-0.593983	-1.081401	-0.289921	2.77519	-0.670089	-0.528066	-0.944874	0.2741
1416280_at	0.90246	1.119848	0.750375	1.114396	0.090677	1.551365	-1.119847	0.236837	2.43061	2.452067	0.243399	1.223819
1416281_at	-0.392499	1.122298	0.005045	-0.354756	-0.984468	-1.082186	-1.149287	0.164678	-0.485819	2.296755	-0.639751	0.392499
1416282_at	0.437692	1.344998	0.561024	1.308912	2.117648	-0.753184	0.688888	0.707891	0.577768	3.349039	0.879057	0.753184
1416283_at	0.186616	-0.186616	1.649959	1.756127	1.785232	0.179199	-0.607188	0.242434	-0.36749	0.961056	2.532339	0.602087
1416284_at	0.856961	0.762296	1.825024	2.551634	1.45257	1.568401	1.054306	-0.46411	0.709859	-0.762295	2.421563	0.889842
1416285_at	1.581788	0.07893	2.613144	2.751081	2.265468	0.438355	2.578731	-0.07893	1.757537	1.168854	2.088101	2.165926
1416286_at	-0.745788	0.745787	-0.715871	-1.019083	1.841863	-0.850275	-0.662258	0.033924	0.056845	-2.183958	0.120371	-0.121266
1416287_at	-0.449465	0.449465	-0.882213	-2.727134	-0.82219	-0.552302	-2.494177	-0.158121	0.016627	-1.591183	0.033875	-0.285562
1416288_at	0.853129	0.933545	0.152975	1.035427	2.994494	1.921656	0.19472	-0.19472	0.946775	2.903225	1.337888	1.268049
1416289_at	-0.575455	1.372916	1.18962	-0.31271	1.066896	0.115104	0.574224	-0.03429	-0.94264	-1.453112	1.854125	0.575455
1416290_a_at	1.841368	1.176705	0.237535	2.410284	0.366611	2.093635	-0.366611	2.983409	1.964065	2.075586	1.781133	2.17415
1416291_at	0.857771	0.858604	2.093613	2.799922	1.084029	-0.513333	1.403216	-0.858604	1.159454	0.436906	1.123729	1.502254
1416292_at	1.641987	0.83293	2.460129	3.644845	1.501694	0.207439	1.565542	-0.207439	1.872481	1.663383	2.052815	1.589522
1416293_at	0.723902	-0.723902	1.164048	1.275276	2.050468	2.469359	-0.503794	1.830228	1.872018	0.296977	0.62095	1.516682
1416294_at	0.298554	-0.298554	-1.849332	-2.678652	0.093358	-1.329842	-0.844282	-0.840973	-1.594596	-2.254996	-0.017815	-2.096346
1416295_a_at	-0.691398	0.691398	0.799079	0.719349	-0.656751	2.897402	-0.139445	1.231328	-0.328606	0.916032	0.308476	-0.205862
1416296_at	-0.104209	0.104209	2.055293	-0.619943	-0.976081	-0.808037	-1.074803	0.55204	-1.414919	-0.975755	-0.247367	-1.558656
1416297_s_at	-0.178844	0.178844	1.275432	0.123678	-0.639351	0.239666	-0.347027	-0.531549	-0.4798	2.575557	0.509322	1.716477
1416298_at	0.920163	1.719828	2.331265	1.976593	-0.164778	3.253357	0.790473	0.771247	0.358591	1.842222	0.164778	0.803383
1416299_at	-0.397399	0.397399	-0.349414	0.202769	-0.142144	2.688751	-0.445267	-0.794104	0.677215	1.37237	-0.414844	1.088863
1416300_a_at	0.867237	0.126523	0.734804	2.377204	1.666813	0.099947	2.640895	-0.126523	2.453137	1.331398	2.072153	0.471421
1416301_a_at	0.939497	1.564365	0.447133	0.033482	0.372725	2.329713	3.035479	1.55208	0.691771	2.145195	2.091271	-0.033483
1416302_at	0.327658	-0.327658	0.499999	0.006808	0.655769	2.104921	2.843785	-0.176491	-0.29367	0.183699	0.421151	-0.369561
1416303_at	1.459188	2.086932	1.669397	-0.45551	-1.052799	-0.647715	-0.506398	-0.072754	0.674268	0.711326	-0.090247	0.090247
1416304_at	-0.321965	0.321965	0.466992	-0.082145	-1.505424	0.809167	-0.797612	-0.740154	-1.358094	1.540983	-1.823484	-0.149559
1416305_at	-1.014205	1.014205	-1.931315	-0.318773	0.512245	-0.588987	-0.41714	-1.222485	-1.806868	0.871433	-0.941877	-1.589526
1416306_at	0.944228	-0.944228	1.875295	-1.208711	-1.222823	-1.225906	-1.13605	-0.743373	-0.478707	-1.102157	-1.161719	-1.184702
1416307_at	0.589008	-0.589008	2.100816	1.63568	0.25136	1.302836	-0.562712	-0.368743	-0.855866	-0.183926	0.308569	1.538479
1416308_at	2.093037	2.409077	1.799096	0.050783	0.17709	0.719665	0.851854	1.250809	1.477721	3.090725	-0.17709	1.638162
1416309_at	0.994848	0.689715	0.981589	1.758472	-0.689715	3.096027	0.234367	1.975767	1.7947	2.191585	0.71134	1.55953
1416310_at	0.341433	-0.341433	-0.504851	-0.343251	1.9849	-0.328835	0.401612	0.269223	2.056847	1.938419	1.605871	0.309446
1416311_s_at	-0.35367	0.35367	-1.698831	-0.458318	-0.327835	-0.222475	0.874321	0.028133	-1.534864	-1.96912	0.231323	1.282584
1416312_at	-0.559238	0.559238	1.410964	2.386478	1.697338	1.470725	0.822628	-0.720288	0.626102	0.538209	1.387703	2.442755
1416313_at	-0.719859	0.719859	-1.943967	-0.997191	0.321754	-1.35854	0.9541	-0.963784	0.912553	-0.50209	-1.458354	-1.192883
1416314_at	-0.311035	0.311035	1.233494	-0.660867	0.543472	1.134952	-0.758202	0.393793	1.969062	1.676725	1.516987	-0.859196
1416315_at	2.125877	1.365605	1.495963	2.30266	0.422152	0.953811	0.433919	1.407919	0.888018	-1.365605	1.583646	0.055119
1416316_at	-0.766863	0.766863	-0.585303	-0.313021	1.178084	-1.760211	-1.84656	-1.741237	-0.113653	-1.001512	-1.404195	-1.564555
1416317_a_at	1.789647	-1.789647	-0.246973	0.491177	1.167983	1.210238	-0.19628	0.465249	-0.613193	-0.349626	0.804729	-0.650959
1416318_at	0.678156	0.13331	2.00203	2.929183	0.669625	2.640534	-0.13331	1.399376	0.595794	2.363521	1.087491	0.869478
1416319_at	0.615025	-0.615024	1.374969	2.868439	1.735539	0.285618	1.704507	2.300842	0.966885	2.032531	1.046025	2.493114
1416320_at	0.052776	-0.052776	-1.195123	-0.09468	-0.174638	-2.133673	-0.995524	-0.166709	-1.119091	0.541177	1.871237	-0.351577
1416321_s_at	1.548692	1.531947	2.012014	-0.041753	-0.049785	-1.531947	0.484071	0.359659	1.08177	1.418638	0.14584	1.500499
1416322_at	-0.260348	0.260348	0.258214	-2.720866	-1.036655	-1.29326	-1.422734	-0.855588	-1.154262	0.36363	0.311349	0.597959
1416323_at	-0.301579	0.30158	0.837533	1.293244	-1.125418	1.58697	0.470651	-0.435772	-1.809635	-0.645433	0.554584	0.635081
1416324_s_at	-0.705225	2.098115	0.731728	-0.912678	-0.548196	0.105679	-0.065082	-1.074298	-1.715389	-0.020607	-0.113756	0.705224
1416325_at	0.144362	-0.144362	0.577055	1.306686	0.973514	0.721383	-0.162303	1.245875	1.968584	0.719333	-0.135373	3.25495
1416326_at	-0.167803	2.785218	0.927829	0.646219	-0.576315	-0.454638	1.767164	-0.161179	0.167803	0.333762	-0.354917	0.886302
1416327_at	1.810259	2.872579	2.033588	0.153493	0.163911	0.590409	0.111351	-0.535428	0.241456	-0.051555	0.535428	0.740085
1416328_a_at	0.344748	3.049119	0.867485	0.733476	-0.505037	1.052678	0.059019	-0.118317	0.797656	1.902636	-0.384507	0.505037
1416329_at	1.221815	3.361079	1.851743	0.608418	1.669386	0.062866	0.327551	-0.062867	1.289226	2.015201	0.355326	0.561942
1416330_at	1.134348	3.619922	1.497479	0.963745	2.150474	0.66026	1.350162	0.118442	-0.118442	0.510145	0.53895	1.242455
1416331_a_at	0.817612	0.847784	1.427482	0.865974	3.074373	0.145551	2.215111	0.818449	1.759229	-0.847784	1.710468	1.058902
1416332_at	-0.763778	0.763778	-0.443288	-1.150265	-2.234578	-1.412571	-0.46595	0.584225	-1.179036	-1.869774	-1.415226	-2.431942
1416333_at	-0.686954	0.686954	-1.455729	0.189483	-0.912947	0.551394	-0.757043	-1.462717	-1.168614	-1.854602	0.838665	-1.9691
1416334_at	-0.242053	0.242053	0.804963	0.958681	-2.053007	1.312558	1.798705	0.032038	0.983915	1.189324	0.908998	0.153926
1416335_at	2.408395	1.706206	2.730032	1.580187	2.398461	1.997787	0.844742	1.007138	-0.305882	0.184273	0.305882	0.468927
1416336_s_at	-0.797577	0.797578	-0.083832	-0.156835	1.183425	0.52276	-1.153389	-0.815306	0.939977	0.270834	-2.297373	-0.300266
1416337_at	0.289098	-0.289098	0.891329	2.852663	1.62034	0.759171	3.167031	0.974158	1.796481	1.473041	1.140888	2.142478
1416338_at	0.044028	-0.044029	1.508281	1.920642	1.006242	1.980906	0.28213	-0.807485	-0.313936	0.675099	-0.555781	-0.740134
1416339_a_at	-0.465442	0.465442	0.394981	0.742025	0.07572	2.138167	-0.263163	-0.709039	0.34705	-1.898021	-0.96136	0.254373
1416340_a_at	1.596693	2.890079	3.391546	0.331632	1.033985	1.78011	-0.331632	1.411364	1.318654	2.169676	1.551374	1.451045
1416341_at	1.936936	0.035752	2.408138	2.796978	2.139728	0.885771	0.849358	-0.035752	2.248791	0.864572	2.779609	1.596494
1416342_at	1.88635	2.091558	1.503817	0.952125	-0.791495	1.589429	2.851683	1.757122	2.487845	2.406257	0.791494	0.633107
1416343_a_at	1.999805	0.097691	2.005779	1.080234	1.911824	2.481271	0.232508	0.696551	-0.2664	2.114037	0.33601	-0.097691
1416344_at	2.142957	3.094591	1.4044	-0.005868	1.420085	0.511325	-0.125961	0.800331	0.972253	2.266163	0.005869	1.000351
1416345_at	0.604243	-0.604244	1.273974	2.495796	0.436415	1.595796	-0.45943	-0.310055	1.462208	2.182385	0.823051	0.855704
1416346_at	-0.565061	0.565061	-1.711633	0.74084	0.845382	0.793672	-1.802001	0.108475	-0.588289	-1.042407	-0.782042	0.882702
1416347_at	-0.569194	0.569194	2.044983	0.199731	2.012051	1.10793	0.030619	1.480194	-0.061047	1.330961	-0.418731	2.23011
1416348_at	0.7529	-0.7529	1.922015	1.904463	0.062977	0.136091	1.287258	1.25727	0.695237	-0.836536	1.882985	-0.199729
1416349_at	1.280757	-0.329183	2.670397	0.894072	1.414638	1.49255	0.047736	1.061603	0.393348	-0.047736	2.604914	2.092324
1416350_at	-0.864461	0.864461	-0.670543	0.375156	-0.428146	0.353314	0.409075	-1.060248	-0.068468	-0.38212	0.825302	-2.726091
1416351_at	0.575278	-0.575278	-0.12983	0.90067	2.839786	1.279591	-0.585384	-0.8594	0.138914	0.710912	0.289657	0.23737
1416352_s_at	2.364455	2.025703	3.004168	1.065021	2.342943	0.617606	2.216564	2.491931	1.754635	-0.617606	0.994898	1.529821
1416353_at	-0.529216	0.529216	1.420911	0.346762	-0.064932	-0.717525	-1.436648	-0.29073	-0.589748	-2.024291	0.971901	0.693641
1416354_at	-0.47216	0.47216	-0.359431	1.380107	-0.543193	-0.654993	0.432235	0.204681	-0.001434	-2.102607	1.455586	-1.077722
1416355_at	-0.231135	0.231135	-1.937143	-0.167755	-1.45066	-0.166282	-0.309262	0.370603	-2.844137	-0.469618	-1.257852	-1.801304
1416356_at	-1.056256	1.056256	0.811774	-0.61447	0.176433	0.647061	-1.566423	-0.89342	-1.863541	1.021062	-0.341642	-0.399851
1416357_a_at	-0.698938	0.698938	0.284759	1.312064	0.524577	1.69349	-1.235149	-1.577209	-0.107561	-0.661089	-0.731849	-0.379549
1416358_at	-0.039387	0.039387	1.384287	2.523042	-0.056558	-0.093175	-0.265417	1.035732	-0.435302	1.777615	-0.0488	-0.656546
1416359_at	0.49589	1.648	-0.176294	-1.648	-0.462297	-0.923351	-0.929085	-1.160899	0.448801	0.60319	-1.098297	0.840946
1416360_at	0.306646	-0.306646	-0.341335	-0.269953	0.689856	0.162051	-0.536829	2.639953	1.173695	0.95709	1.872097	1.467098
1416361_a_at	1.221885	1.862848	0.52081	-0.937587	-0.051187	-0.80352	-0.074291	0.343577	0.555254	0.623818	-1.862848	-0.241913
1416362_a_at	1.327376	-0.292881	1.779542	1.667694	1.88532	1.608603	2.242741	0.356571	0.292881	0.58735	2.939217	2.659052
1416363_at	0.510509	-0.510508	-1.510708	-0.318071	-0.487502	-0.56406	-3.109666	-0.754645	-1.715555	-1.8426	-0.494306	0.216327
1416364_at	0.77898	1.663373	1.465523	1.547333	2.284715	0.32701	2.478595	-0.327011	0.996397	0.79985	3.377908	1.463871
1416365_at	1.94209	-0.325027	1.774613	1.234263	2.569786	1.13994	3.036122	0.730649	0.443201	0.46498	1.908124	0.325027
1416366_at	0.755701	-0.462296	1.662119	3.137481	0.987593	1.262058	1.334522	0.874618	-0.101348	0.101348	2.259436	1.310627
1416367_at	1.326276	1.309899	2.002721	2.828448	3.183399	0.381385	2.254574	-0.381385	2.316681	1.16288	1.956351	1.879846
1416368_at	-0.199199	0.199199	0.242645	0.159791	1.243892	-2.142568	-0.486327	-0.763297	-0.543098	1.23604	0.341509	-1.53654
1416369_at	-0.783664	0.783664	-1.077078	-0.196086	-2.524976	-0.153271	-1.109824	-1.246822	0.455138	0.208356	-1.846478	-1.632159
1416370_at	0.811024	-0.811023	-0.45027	-0.281521	1.925075	-0.579402	0.929937	-1.527922	1.265899	0.739785	0.530571	0.825052
1416371_at	0.59733	3.369024	1.068107	0.207338	1.772702	-0.144991	0.165074	0.264898	1.655178	0.62478	0.144991	0.317799
1416372_at	2.717709	1.230217	2.175342	-0.002317	1.039565	0.002316	1.101491	2.098048	-0.473349	0.105424	0.940661	0.314558
1416373_at	0.209575	-0.209575	0.635342	3.072015	0.553522	-0.050781	2.026988	0.890797	0.423792	1.445441	0.875771	2.25351
1416374_at	0.791038	-0.791038	1.742613	0.78536	-0.692018	1.962556	2.139047	0.559175	1.880198	0.234885	1.391167	0.211062
1416375_at	0.372043	-0.372043	-0.575657	1.137825	1.400317	0.313678	1.091338	2.143837	0.36131	1.682245	0.783993	-1.330123
1416376_at	-0.869047	0.869047	-0.260841	-0.597686	-0.697263	-0.311414	-2.273958	-0.506423	-1.276376	0.382321	-0.770222	1.593802
1416377_at	-0.62988	0.62988	-0.941025	-0.105189	0.707032	-2.262492	-1.341836	0.208785	-1.634097	-0.728273	-2.222146	-0.772447
1416378_at	-0.093105	0.093105	1.639314	2.020363	-0.549567	1.744499	-0.698037	0.396912	1.418485	-0.546278	1.099971	-0.198207
1416379_at	1.063079	-1.063078	1.172532	-0.388088	1.0406	-0.313792	-0.802081	0.621335	1.683186	2.203841	0.572899	0.717383
1416380_at	-0.554688	0.554688	-0.139615	0.25956	0.515613	0.995595	-0.525413	-0.491435	-1.900919	-0.615159	2.107626	-0.299802
1416381_a_at	0.78487	1.6167	2.157498	1.462165	1.4237	0.852519	1.025895	-0.053535	0.464235	-1.616701	1.577126	0.224192
1416382_at	-0.261894	0.261894	1.319448	0.515659	-0.034593	2.373763	-0.336819	-0.119139	0.451837	2.733109	0.736762	1.140009
1416383_a_at	1.281241	1.210855	1.176961	1.808128	2.196669	0.6502	0.738185	0.244256	2.581586	-1.210855	0.645612	1.762394
1416384_a_at	0.821034	3.322827	1.651845	1.590188	0.357266	0.969539	1.128528	0.014304	0.515006	-0.014304	0.394598	-0.413076
1416385_a_at	0.3468	0.94609	1.208524	1.434852	-0.062045	0.74518	-0.94609	1.070284	1.211758	2.689791	-0.457165	1.813634
1416386_a_at	0.879964	-0.879963	1.06888	0.681237	-0.241038	1.512092	-0.975859	1.407146	-0.705445	-0.774699	0.589151	1.60243
1416387_at	-0.803921	0.803921	-1.362139	-0.234024	-0.736569	-2.546827	0.298474	-0.358513	-0.500775	-2.541022	-0.513508	-0.381739
1416388_at	-0.12769	0.12769	1.026968	0.879226	1.064762	-1.208977	0.098874	0.779893	-0.581403	-1.609252	-1.708866	0.378171
1416389_a_at	-0.624877	0.624877	0.313101	-0.600425	-0.405461	0.012696	2.524679	0.984764	-0.127894	-0.602768	-0.563249	-1.249822
1416390_at	0.018541	-0.018542	0.163958	-1.117649	1.015352	0.461414	1.547491	0.889055	0.561468	0.83673	3.037253	0.505209
1416391_at	-0.625564	0.625564	-0.507656	1.781564	1.350288	1.894939	2.3692	1.577955	-0.107378	1.334772	1.943161	0.953073
1416392_a_at	1.348098	3.134152	0.635324	2.084215	-0.293068	0.328832	1.544895	2.215985	0.280947	0.87653	0.582486	0.293068
1416393_at	1.090882	-1.31761	1.31761	0.372239	1.445006	0.434318	0.064125	2.414397	0.821904	1.297726	-0.030881	1.962002
1416394_at	0.880515	2.664498	1.749634	1.889369	2.159762	0.675914	2.516569	-0.675912	2.41472	2.547819	2.458799	1.632207
1416395_at	-0.237745	2.431073	0.850705	0.951347	1.133215	-1.141119	0.345049	0.149156	-0.911216	-0.784774	0.350715	0.237745
1416396_at	0.460823	-0.460823	-0.005705	0.550512	2.056705	0.812181	0.16781	0.678147	-0.596768	-0.542141	0.487152	2.707554
1416397_at	-0.191642	0.191641	0.594811	-0.202251	0.647993	1.890254	0.58642	0.071517	0.325191	0.400921	3.173906	-0.336172
1416398_at	-0.906608	0.906608	-0.217784	-2.111706	-0.442065	0.600497	-0.011087	0.135389	0.360232	-0.258134	-1.977679	-1.663586
1416399_a_at	0.35338	2.366081	0.505966	1.07003	2.033958	1.587196	0.58426	-1.142034	0.317295	-0.562532	0.980852	1.142034
1416400_at	-1.089374	1.089374	0.601369	-0.172612	-0.87612	-0.910244	-1.596147	-1.32067	1.483005	-0.960799	-0.803074	0.299006
1416401_at	1.454432	2.593256	1.02595	1.007087	0.841179	3.038352	-0.138156	2.407033	0.639639	0.138156	0.43576	1.627237
1416402_at	1.353271	0.423174	1.144976	1.672892	-0.423174	3.531456	0.231387	0.579792	1.027037	1.232329	0.098118	0.954531
1416403_at	0.561219	-0.561219	1.581874	1.80064	1.028239	3.223155	0.712461	1.970531	-0.150011	0.92953	0.886924	0.65841
1416404_s_at	0.917205	3.229853	1.695083	2.145642	-0.760013	2.246895	0.720826	0.945749	1.225637	1.57987	0.760012	1.905546
1416405_at	0.774626	3.385245	2.497715	1.179804	0.410716	0.297006	1.302173	0.767617	-0.297006	1.857233	1.275258	0.987858
1416406_at	0.169742	1.873768	-0.906052	-1.873768	0.14012	-1.310325	-0.17844	-1.245214	0.006045	-0.568964	0.212027	-1.191091
1416407_at	-0.167127	0.167127	-0.095042	-1.108481	0.863287	-0.775487	1.433981	0.535498	-0.649386	-1.381986	-1.855105	-1.36104
1416408_at	1.08049	3.10121	2.313125	1.450148	0.205131	0.050199	0.775908	0.01049	0.888443	-0.010221	1.353727	0.010221
1416409_at	2.556772	-0.608758	2.235305	1.545027	2.053047	0.928964	2.514977	0.608758	0.584938	0.301317	2.093577	1.62141
1416410_at	-0.36732	0.36732	1.547761	-0.433022	-0.634326	1.041018	-1.527906	-0.025923	-1.680655	-0.639245	-1.392826	0.342611
1416411_at	-1.08347	1.08347	1.51282	-0.395818	-1.003387	-1.799121	-0.935827	-1.003443	0.384963	-0.943282	0.327821	0.208428
1416412_at	-0.930027	0.930027	0.462153	-1.011593	-0.534789	1.667749	0.821441	-0.24028	0.332842	-0.103784	-1.248235	1.682931
1416413_at	0.368255	-0.368255	0.085112	-0.564541	-0.406497	0.275664	2.52987	0.088848	-0.54038	1.834321	-0.611599	-0.399979
1416414_at	-0.947001	0.947001	0.33653	-1.670808	-2.234133	-1.197694	-1.418937	-1.723655	-2.374588	-1.32197	-1.747635	-0.365437
1416415_a_at	0.97888	0.543068	1.658237	2.087805	0.078067	2.559751	-0.078067	1.074996	1.652735	3.240095	0.690766	1.878215
1416416_x_at	0.628184	0.086592	3.030574	0.515641	2.074517	-0.23543	1.733173	0.425222	1.642003	-0.086593	1.744138	0.998186
1416417_a_at	1.463443	3.246792	1.768567	2.379688	2.5505	-0.3632	1.521258	0.3632	2.121323	0.67925	1.636895	1.084986
1416418_at	0.66032	1.207241	2.36383	0.27292	1.665062	0.918379	2.194261	1.67827	0.260627	-1.207241	0.244253	0.49183
1416419_s_at	2.038848	1.428289	3.217208	0.4313	1.91824	-0.154536	1.578432	1.017483	1.061543	0.044676	0.154536	0.329024
1416420_a_at	0.493334	2.145681	1.088068	1.759887	-0.493334	2.08802	2.797717	0.954515	0.66111	2.942724	1.706229	1.952524
1416421_a_at	0.858606	-0.858606	-0.6166	0.783346	0.108697	1.919693	2.186399	2.179739	1.433464	1.230643	1.423894	1.100575
1416422_a_at	-0.261678	0.261678	0.211621	-1.921031	0.022027	1.486912	0.319416	-0.629552	0.224223	1.616601	-0.957711	-0.929017
1416423_x_at	-0.423297	0.423296	-1.356707	-1.966543	-0.04527	0.166658	-2.528526	-0.559898	-0.096366	-0.733811	-1.697642	0.613669
1416424_at	-0.016364	1.15187	0.279531	0.016364	2.396566	0.394403	1.404339	-0.533439	-0.698215	-0.634696	1.426031	1.494926
1416425_at	1.216785	0.019561	0.957503	2.433222	2.336783	-0.034532	1.206548	0.782278	2.115261	0.034532	2.834617	0.782233
1416426_at	-0.025885	0.025885	0.563033	0.793114	0.191232	1.058619	1.267221	0.790361	2.966961	2.577567	-0.166909	0.289419
1416427_at	0.584703	0.563798	2.121678	0.389335	-0.563796	0.356528	3.086465	1.089111	2.27648	1.102655	0.87896	0.610933
1416428_at	0.184707	-0.184707	0.265361	0.100115	0.368913	-0.566966	1.798232	-0.484245	-0.109639	-1.850747	1.224412	1.559452
1416429_a_at	0.834981	0.446848	0.987349	2.901912	-0.355655	1.483813	0.503807	2.070294	1.543414	1.117401	-0.446848	2.144433
1416430_at	1.179823	0.093762	0.691124	2.685748	0.589214	2.564088	2.5353	1.154943	2.597577	1.49766	-0.093762	1.651285
1416431_at	2.748128	1.229996	2.612824	1.503075	0.943284	2.243659	2.811476	0.464002	-0.464002	1.159826	2.121967	1.131107
1416432_at	0.987516	1.726728	2.057738	-0.07567	0.118177	0.281962	0.441302	2.991787	2.058049	0.07567	0.389565	0.455037
1416433_at	0.010884	-0.010883	-1.861006	0.641283	-0.613963	0.335646	-1.946002	0.376906	-0.36686	1.283471	0.715884	-0.939004
1416434_at	0.920314	-0.920314	-0.664764	1.481155	-0.658836	1.571309	0.869198	0.200483	-0.666215	0.339116	1.668417	-0.761649
1416435_at	0.283498	-0.283498	0.845609	-0.646282	0.702021	0.599423	1.269874	0.125599	0.418344	-0.50737	0.290442	-2.594291
1416436_a_at	0.926072	-0.926072	1.659582	1.882594	1.966886	-0.490174	0.161274	0.560458	-0.828432	0.945481	0.999905	1.126989
1416437_a_at	0.691798	-0.691798	1.006577	1.109869	1.407043	1.773586	1.418459	2.432002	-0.541115	-0.642411	1.432854	0.728087
1416438_at	0.834259	1.401486	2.096272	0.667099	0.666483	0.087513	0.716417	-1.401486	2.091422	0.046653	-0.237977	-0.142837
1416439_at	-0.726243	0.726243	1.125109	0.902167	0.343779	0.125868	0.489699	-0.0896	-1.692919	-1.63514	0.123837	1.425756
1416440_at	1.385011	0.05846	1.299045	2.189541	1.699374	0.526393	1.594205	0.516448	1.337568	3.185643	-0.05846	-0.163803
1416441_at	2.339783	2.625268	2.318091	1.716309	0.041479	1.344648	2.289644	2.163248	-0.041478	2.626141	1.573924	0.244507
1416442_at	-0.125995	0.125995	1.643494	0.154421	-1.151739	-0.131664	-1.5538	1.288089	-0.743736	0.90868	-1.215801	0.100274
1416443_a_at	0.896098	-0.896098	1.597074	1.705683	-0.558669	0.697366	1.077062	-0.293935	0.066273	-1.066489	0.574927	1.718786
1416444_at	0.101794	-0.101793	-0.599993	0.49206	0.377492	0.33846	-0.189154	-0.249865	2.010443	-1.243036	-0.255245	2.255775
1416445_at	-0.942801	0.942801	-0.681793	-2.721785	-0.139137	-1.74197	-1.850941	-1.200251	0.379802	-1.203184	-0.463146	-0.66634
1416446_at	0.589531	1.079066	0.879053	0.66437	0.720082	1.61124	-0.112242	1.639088	1.730437	2.916796	-1.079066	0.667607
1416447_at	0.268504	0.008876	-0.008876	0.229066	0.202507	0.261553	0.39801	0.550453	0.272671	0.526095	0.211371	0.218823
1416448_at	0.184963	-0.184962	-0.913121	1.176419	-2.045499	0.947828	0.854413	-0.261927	1.260464	0.515269	0.787331	-0.751026
1416449_x_at	0.773489	-0.773489	-1.067852	-0.438721	-0.347912	2.07818	-1.182503	-0.510661	-1.842037	-0.406303	-0.521616	-0.822708
1416450_at	-0.331102	0.331102	0.097684	0.008332	-0.947002	-0.898047	1.443565	-0.039003	-1.810359	-0.331951	1.903128	0.003676
1416451_s_at	-0.761035	0.761034	0.061859	0.301975	-1.251059	0.212293	-2.553407	-1.129206	-0.597881	0.352943	0.910836	-0.877024
1416452_at	-0.146851	1.586742	-0.064253	0.663312	1.219519	0.879842	3.540879	0.146851	1.165584	0.879194	1.526644	0.266544
1416453_x_at	0.952888	2.047023	1.476658	2.090707	-0.095291	1.482733	0.195608	0.682191	1.438692	3.433889	0.095291	0.955311
1416454_s_at	1.472574	2.942223	0.410722	-0.362742	-0.117012	0.160583	1.463541	1.258874	1.894711	-0.033831	0.033831	1.130737
1416455_a_at	1.317721	-0.259673	1.799723	2.337496	2.507549	0.259674	2.333652	1.059821	1.482468	0.643071	3.191292	1.735813
1416456_a_at	0.135106	-0.135106	0.096107	-0.105245	-0.205259	-0.105032	0.284396	-0.16397	-0.140799	-0.167976	-0.146681	3.365274
1416457_at	0.139113	3.401394	1.150117	0.336603	0.184247	0.121627	-0.165407	-0.015242	0.372858	-0.22402	0.820013	-0.139113
1416458_at	-0.460968	0.460967	-0.499713	-0.469527	0.016932	-0.686806	-1.65407	-2.413299	1.19463	-0.006193	-0.211076	-1.765169
1416459_at	0.416531	-0.416531	1.434833	2.199646	0.379989	-0.036392	-0.261278	0.654047	-1.316983	0.315691	-0.29986	-1.215171
1416460_at	-1.033583	1.033583	-0.874424	-0.086634	-0.811032	-0.614385	-0.897196	-0.954611	2.2359	-0.967152	0.051422	-0.704271
1416461_at	0.861881	0.618273	-0.042307	0.820225	-0.114161	2.032225	-0.316708	0.114161	1.561299	3.11497	0.447997	1.199697
1416462_at	0.344313	-0.344313	-0.269062	0.715179	0.565537	2.217736	0.502954	1.073751	0.73246	2.36335	2.793655	1.066023
1416463_at	0.471956	-0.471956	1.098749	0.607132	-0.045643	-1.700798	1.914319	-0.528831	-0.784872	-1.249369	-0.016294	-0.155382
1416464_at	1.640736	2.144852	1.264837	2.474331	-0.184276	3.45556	0.184276	1.793925	1.219668	1.843264	1.138146	2.462339
1416465_a_at	0.170672	-0.170671	0.82327	2.52655	0.884039	0.51038	3.071901	1.145215	0.586455	2.242478	1.056442	0.355345
1416466_at	0.850543	-0.850543	0.886319	2.255767	2.442063	1.739143	1.409485	1.084725	3.076014	1.143514	1.931833	1.928418
1416467_at	1.303916	-0.168725	0.453547	-0.199447	0.519408	0.794272	3.487621	1.251106	0.59611	0.199447	1.491271	1.529479
1416468_at	-0.27694	0.27694	0.984696	2.018516	1.156227	0.896956	1.684645	0.292106	2.530347	3.154928	2.04125	1.486719
1416469_at	-0.68574	0.68574	-1.702546	-2.315486	-0.423538	-1.210677	-1.376782	-1.826322	-0.817955	-1.647419	0.922958	-0.194331
1416470_a_at	1.544913	2.677292	-0.215128	0.001227	2.426392	0.506949	0.594279	0.624221	0.342361	1.757909	0.196761	-0.196761
1416471_at	1.173471	-0.076768	0.116012	1.357572	0.076768	0.581599	1.028669	1.170967	2.661731	2.862255	1.964814	0.120653
1416472_at	0.511273	-0.511273	0.986351	1.164858	2.521199	2.805526	1.224631	0.581164	0.328114	2.13782	2.240595	1.712153
1416473_a_at	0.743855	1.687466	-1.687466	-0.861235	0.645201	-0.582284	0.723771	0.95774	0.706606	-0.061131	0.130089	-1.189963
1416474_at	0.810476	1.773832	2.174644	0.844146	0.185246	0.446149	0.969564	0.08625	0.899252	1.33536	-1.773832	0.134887
1416475_at	0.62471	-0.62471	1.063921	1.589903	-0.677975	2.757025	0.860551	0.946457	1.977276	1.011379	1.941035	1.406995
1416476_a_at	0.922362	1.697978	0.347023	1.733599	-0.347024	1.164371	3.200732	2.157771	1.900641	2.017322	0.007599	1.369417
1416477_at	1.64428	1.035875	1.300379	1.358964	0.298145	2.252695	-1.035875	0.611288	1.848964	2.792611	0.777484	1.785764
1416478_a_at	0.652486	-0.216125	1.121687	2.666823	1.295632	0.216126	2.77126	0.13016	1.339154	0.151703	2.149014	1.189423
1416479_a_at	1.18203	1.266881	-0.372388	2.072474	-0.343216	2.353156	0.001975	0.1851	1.10789	-0.633256	0.247915	-0.247915
1416480_a_at	1.023591	0.605037	1.548782	3.388254	0.879322	-0.080027	2.225136	0.080028	2.203844	2.238003	1.550099	1.465614
1416481_s_at	1.450568	-0.533854	0.533853	1.553982	2.583646	0.251573	2.915264	1.274337	1.637108	1.366818	0.192027	0.570921
1416482_at	-0.282626	0.282626	-1.403926	-0.709802	-0.023238	1.838627	0.6626	0.771912	-0.721806	-0.060183	-1.673968	-1.043018
1416483_at	1.630178	2.430079	0.011952	-0.11176	1.458862	-0.230647	1.544724	2.029869	2.279114	0.772548	0.230647	0.00825
1416484_at	1.91326	-0.841075	0.999399	0.456769	2.217543	0.841074	3.041874	1.547174	1.159006	0.894065	1.006419	0.199913
1416485_at	0.922131	0.147943	1.937082	2.297652	2.632596	0.753009	2.107593	-0.147943	2.765367	1.473345	2.648488	2.128902
1416486_at	0.383184	-0.383185	1.368386	0.812036	1.473554	-0.034267	-0.69716	-0.355882	2.51414	0.12919	0.980935	1.873084
1416487_a_at	0.686741	-0.686741	0.166822	1.893824	1.87325	2.113767	1.105543	2.085114	-0.720793	1.476087	0.860609	1.413227
1416488_at	-0.324152	1.38033	1.970143	0.112345	-1.168272	0.693529	0.639201	0.81293	-0.435493	2.333066	0.256087	0.324151
1416489_at	3.094289	2.310213	0.568014	-0.116377	-0.07794	0.662993	0.174191	0.242982	1.032891	0.952968	-0.174192	1.01054
1416490_at	-0.010918	0.010918	1.05791	0.062297	0.238582	0.67793	0.256412	1.029935	2.853625	1.904987	2.567916	1.408423
1416491_at	0.609581	-0.609581	1.752142	0.781071	0.02383	-0.887476	0.117922	-0.428061	0.494098	-1.177451	1.797781	-0.9592
1416492_at	-0.236252	0.236252	-1.059567	0.908531	-0.256966	0.698613	-0.517188	-0.685512	0.831334	2.128015	-1.494301	-0.444123
1416493_at	0.339911	1.418389	2.038509	1.493809	0.26696	2.868341	-0.087402	0.254885	0.54625	-0.54625	1.758881	1.367509
1416494_at	1.243467	0.418507	1.932389	2.527683	2.379686	0.913461	2.618894	-0.418507	2.249913	0.456767	2.392389	1.344346
1416495_s_at	0.325967	-0.310775	1.774003	1.990058	0.952472	-0.145042	3.062323	0.145042	1.337186	0.1326	0.798254	1.282436
1416496_at	0.757364	2.480064	0.235649	0.902757	1.51519	0.312783	1.495883	-0.089921	1.85005	2.943644	-0.23565	0.806799
1416497_at	-0.135164	2.174804	-0.331597	0.961636	1.116297	1.964812	-0.356887	-0.475674	-0.48885	-0.294009	-0.692819	0.135164
1416498_at	-0.420334	1.954819	2.169749	1.317463	1.511083	0.536899	0.020482	-1.222475	0.422988	1.193062	0.064221	0.420334
1416499_a_at	0.277924	-0.277924	0.177892	2.002578	1.0249	-0.87058	2.074825	1.036213	1.837063	2.139818	0.885999	0.170465
1416500_at	0.276694	1.295382	0.010738	-0.069161	-0.160224	-1.295382	-1.11827	0.05294	2.393937	0.628595	-0.584544	0.174811
1416501_at	2.200833	1.638695	1.240582	1.923996	2.877167	0.210372	1.33515	1.107172	-0.210372	-0.536977	1.412755	0.531627
1416502_a_at	-0.860658	0.860658	0.211774	2.132895	2.298871	1.461428	-0.335422	0.526182	-0.055547	-0.530037	0.843989	0.436393
1416503_at	-0.108286	0.108286	1.491496	-1.201706	0.684551	-1.888162	-0.14381	-1.025864	0.630426	-0.916649	-1.400238	0.224329
1416504_at	1.069527	-1.069527	0.550575	0.882315	0.424783	-0.971268	1.78624	-0.05382	-0.757346	-0.688899	1.438894	1.180131
1416505_at	-0.028366	0.028366	2.11085	1.979741	2.343922	-0.200902	0.138362	0.681631	1.882895	0.511982	1.559911	-0.226776
1416506_at	0.235129	1.880445	2.189516	2.503438	1.368561	1.352521	1.829301	-0.235129	3.076622	2.992899	1.077258	1.575463
1416507_at	-0.408889	0.40889	-1.713491	0.981983	-0.195243	0.732754	0.542792	-0.159188	-0.683818	-1.702314	-0.655876	1.492863
1416508_at	-0.377099	1.546072	0.068391	-0.276004	-0.115948	-0.875204	-0.652347	-0.50178	1.97529	1.203022	-1.24288	0.377099
1416509_at	2.065001	2.052484	2.212535	3.169786	2.09271	0.899913	1.982064	-0.675415	0.675414	2.321615	1.633557	1.040874
1416510_at	1.970666	1.455011	3.233417	2.620428	1.816834	1.599812	2.841436	1.771265	0.042001	-0.042001	2.149654	2.432097
1416511_a_at	-0.991533	0.991532	2.034548	1.821593	2.15621	0.984017	0.559368	2.246214	2.200427	1.361089	-0.056629	1.215659
1416512_at	-0.845261	0.845261	-0.510688	0.950844	-0.235562	1.709652	-2.018223	0.573078	-0.970925	0.118188	0.162436	0.207572
1416513_at	-0.148624	0.148623	3.072789	0.182083	0.739325	-0.574537	0.202501	-0.375328	-0.775728	0.497158	-0.345251	-0.055881
1416514_a_at	0.635473	3.280317	1.685764	-0.059312	0.578738	0.142615	1.988474	1.688414	0.505997	0.365026	0.059312	0.544284
1416515_at	-0.282259	0.282259	-1.685461	-0.630408	-1.52918	-1.814282	-1.068518	0.315949	0.116664	-1.332521	-1.488435	1.332375
1416516_at	-0.515872	0.515872	-0.504555	-0.445091	-0.109157	1.071437	2.407261	0.20311	-0.63434	-0.517114	1.664096	-0.433923
1416517_at	-1.707658	1.707659	-0.165445	-0.775336	0.226294	0.961707	-0.09014	-0.960169	-0.962698	-0.561698	-1.689164	-0.433332
1416518_at	-1.632068	1.632068	-1.726699	-1.884517	-1.847787	-0.974827	-1.752488	-1.842297	-0.940181	-1.726935	-1.869266	-1.830319
1416519_at	1.204045	2.55428	1.400252	2.442634	0.209413	0.458102	0.765104	-0.209414	1.954488	2.917977	2.203847	1.54512
1416520_x_at	1.092627	3.360654	1.861468	1.419203	-0.249439	0.916168	0.90136	0.249439	0.720983	2.614933	0.910482	1.89604
1416521_at	0.641537	-0.172706	1.499986	1.734702	1.472644	0.046371	3.021285	0.172706	1.824947	0.191338	2.266683	1.52715
1416522_a_at	1.29768	2.752142	3.324577	1.679367	1.645453	0.74854	1.405034	0.146011	1.240317	-0.14601	1.135465	0.427669
1416523_at	0.877059	-0.877059	-1.052514	1.188409	1.098539	-0.785968	0.375862	0.121404	1.476005	-0.932517	-0.714321	1.331201
1416524_at	1.318725	-0.34205	1.850702	2.88289	2.012913	1.226736	2.674176	2.48493	1.193523	0.34205	0.362813	1.055895
1416525_at	1.479939	-0.681915	3.34878	1.841366	1.387939	1.749534	2.439544	2.270556	1.156051	0.681915	2.232138	1.727354
1416526_a_at	1.912657	1.980097	2.438719	1.833443	2.057778	0.204735	2.141173	0.040061	2.352765	-0.040061	2.806931	2.276836
1416527_at	-0.749699	0.749699	-0.38956	1.016384	-1.000469	2.20996	-0.613487	-0.381366	0.177334	1.030231	-0.599573	1.188243
1416528_at	-0.03233	1.023476	2.960014	0.915964	-1.040876	1.123542	-0.288559	0.106485	0.355381	0.310188	0.03233	1.159566
1416529_at	1.393324	2.846501	-0.118003	0.254182	1.399688	-0.165678	0.229135	0.118003	1.666885	2.35718	0.731186	0.323738
1416530_a_at	0.341743	1.162588	1.197557	2.065553	0.178581	2.40158	-1.162588	-0.467995	0.77178	1.400039	1.080795	0.579551
1416531_at	0.799861	-0.799861	1.865673	0.387473	-0.686304	0.072029	0.509248	-0.203266	1.502271	-0.725515	0.946014	2.098985
1416532_at	-0.217013	3.017229	-1.07381	0.034308	0.940869	-0.249106	0.339577	0.297993	1.241189	0.455094	0.618667	0.217013
1416533_at	1.007769	0.531141	2.75864	1.253583	0.666965	-0.38484	0.218508	0.321516	-0.435455	-0.531142	1.977715	0.052697
1416534_at	0.152964	-0.152964	2.203435	1.456211	0.152816	0.221742	-0.737652	0.892773	2.003977	0.849535	-0.23751	-0.851033
1416535_at	-0.720485	0.720485	-1.068664	-1.067258	-0.586843	-2.08009	-2.399981	0.216346	-0.982721	-2.516644	-0.743526	-1.963377
1416536_at	-1.173024	1.173023	0.149054	1.632554	-0.397567	-1.371082	0.744377	-0.784812	0.361321	-0.894354	-1.314438	-0.294234
1416537_at	2.285857	0.705743	2.725643	1.151129	1.759544	0.785956	1.645902	1.659648	-0.038378	-0.705743	2.332643	1.171533
1416538_at	-0.380291	0.380291	0.920744	-0.040319	-0.174894	0.118703	1.711004	0.51077	-0.453639	-2.429698	-0.504421	-0.57901
1416539_at	-0.105658	0.105658	0.376165	-1.099087	-1.648132	1.12023	1.058558	-0.201346	0.792475	-1.652843	-0.9007	0.706681
1416540_at	0.349846	-0.349846	0.379923	1.759365	1.098956	0.850369	2.814931	-0.08536	1.373913	0.009655	2.184146	1.879194
1416541_at	0.758549	-0.758549	0.780891	1.530751	1.268078	-0.093621	2.171386	-1.032665	-0.160722	0.067897	0.809833	1.724071
1416542_at	-1.20881	1.20881	-0.637029	-1.810505	0.35382	0.03684	-2.537303	-0.194842	-0.514135	-0.392712	0.172084	-0.859528
1416543_at	-0.164892	0.759826	1.427186	2.566284	0.627272	0.257181	-0.244737	0.079951	1.987394	2.488293	0.616175	0.164891
1416544_at	0.239673	1.036864	0.095612	0.691784	-1.036864	2.092696	-0.577189	-0.189424	0.740477	2.257617	-0.304808	0.84019
1416545_at	-1.159496	1.159496	-1.24338	0.000339	-0.363088	1.081783	-0.892076	1.173918	-0.909263	0.870995	0.856148	1.097238
1416546_a_at	1.015471	2.796705	2.407898	2.854507	-0.290409	2.645911	0.290408	1.277176	1.724322	2.031322	1.118611	1.931744
1416547_at	0.244798	1.743343	2.449905	2.384369	2.034105	0.654372	2.116611	-0.488115	2.394295	0.488115	1.515667	0.598105
1416548_at	-0.207499	0.207499	-0.145351	-0.089193	-0.308694	-1.163437	-0.463301	2.074045	-1.756138	0.000823	-1.677085	-0.73159
1416549_at	-0.409624	0.409624	0.47973	0.95989	0.893327	1.564911	-0.665089	0.20906	-0.284794	1.367617	1.754904	-1.603399
1416550_at	-0.15672	0.15672	-0.587582	-2.228704	1.01729	-0.586555	0.708634	-0.434887	0.449731	-0.872792	-2.130212	-0.20274
1416551_at	1.679793	0.042969	0.631309	0.695355	2.532588	-0.042969	3.021872	1.389469	1.65683	2.212753	2.454649	0.980778
1416552_at	0.049152	-0.049151	-0.030647	-0.173346	-0.67392	-0.862415	-0.715533	-1.474585	-2.469797	-0.382244	1.19225	-2.076075
1416553_at	0.904837	-0.904837	2.446304	0.408118	0.064328	1.052465	0.674347	1.048797	0.01717	0.332588	0.493194	2.702989
1416554_at	1.935813	0.919465	1.401582	3.229379	2.572572	0.529318	1.073416	-0.458689	1.976705	0.458689	1.861137	1.516374
1416555_at	1.951703	1.940715	2.253987	1.363806	3.247366	0.659677	1.851303	1.831749	0.59961	-0.659677	2.127624	1.101249
1416556_at	-0.21464	0.214639	0.469757	1.595386	-0.462311	-1.100499	0.305817	-0.177644	-0.644792	2.104327	0.936107	1.638635
1416557_a_at	-0.406776	0.406776	0.284488	0.811203	-0.367545	1.784929	-1.135947	0.699478	2.643651	0.168166	0.762582	0.131745
1416558_at	0.370759	-0.370759	-0.341345	1.669875	-1.245084	1.386136	0.673559	1.234961	-1.642687	0.269762	0.207994	0.224264
1416559_at	-0.987905	0.987905	0.546365	0.966283	1.019062	0.087437	1.020239	0.735609	2.153533	2.937892	0.422848	1.728508
1416560_at	-0.194444	0.194445	1.463443	0.984032	-0.199338	-1.016407	-1.182396	0.517936	-1.445808	-0.364636	-0.825329	-1.859109
1416561_at	2.939331	0.601219	0.792456	-0.081897	1.44638	0.126948	1.42976	1.73906	1.809922	0.067294	-0.067294	-0.30242
1416562_at	0.984659	-0.984659	-1.899216	-1.938497	-1.158931	-0.855314	0.061981	0.141723	-0.207699	-1.910872	-1.779217	-1.923494
1416563_at	-0.221248	0.221248	0.252772	3.093757	0.311916	2.166516	0.913452	0.609846	-0.043338	-0.08592	1.438386	0.713643
1416564_at	0.618172	-0.618172	0.660574	1.280226	1.926889	1.619117	-0.405904	1.419016	0.710112	0.51926	2.945158	1.750803
1416565_at	1.587566	2.157994	1.473002	2.403662	2.063157	0.185857	2.907427	-0.185856	1.684776	0.468537	2.842739	1.897599
1416566_at	1.855255	0.381443	2.107733	2.005408	2.217664	1.787319	2.284326	-0.381443	1.190982	3.440978	1.130097	2.343089
1416567_s_at	1.058958	2.559467	2.631635	2.109526	0.870979	0.79705	2.441695	-0.299463	2.167277	0.299464	2.543514	1.862392
1416568_a_at	2.239564	1.304725	1.527272	0.090208	0.933771	1.585664	0.29637	0.383801	-0.308089	-1.304725	-0.326316	0.158534
1416569_at	0.579918	-0.579918	1.273768	1.905089	0.66643	3.39607	0.255192	1.736196	0.530542	0.914161	0.525763	1.214441
1416570_s_at	0.053636	-0.053636	1.380111	1.11551	3.023105	1.46775	0.912001	-0.591466	1.506419	-0.104889	1.638726	1.328226
1416571_at	0.151155	-0.151155	1.639865	-0.462305	-0.326669	-0.274745	1.291466	-0.52366	0.813577	-0.231334	2.668052	0.532189
1416572_at	2.170274	1.448023	2.231797	0.89279	1.853751	2.341756	1.076681	2.460461	0.328826	-0.328826	0.997895	3.165559
1416573_at	0.122636	-0.122636	1.378325	1.514154	1.240872	0.052559	2.827285	0.821317	-0.234777	-0.328136	1.401149	-0.39265
1416574_at	-0.320493	0.320493	1.365709	1.615731	-0.436138	0.844418	0.575208	1.523938	1.015901	1.698327	1.910309	3.133797
1416575_at	0.194954	-0.194953	-0.142992	-0.501861	-1.008321	1.931176	0.814226	0.621636	0.175027	2.617629	0.399851	0.49321
1416576_at	-0.349682	0.349682	2.167167	-0.248614	0.971585	-0.629459	-1.070526	-0.437046	0.4414	0.984216	-0.621427	-1.332042
1416577_a_at	1.150529	3.248729	0.617562	0.431381	-0.361544	0.361544	1.148413	1.778766	2.186085	2.254878	1.142594	1.891421
1416578_at	2.470751	2.441055	1.23141	2.248398	1.688897	-0.1073	3.184878	2.516889	2.327781	2.428031	0.1073	1.64764
1416579_a_at	-0.144449	0.144449	-2.334379	-1.85694	-1.231227	-1.734353	-1.375947	-2.353332	0.383193	-1.242204	-2.656166	-1.793228
1416580_a_at	0.688632	1.154542	2.010209	1.589712	1.616884	0.255011	2.06017	-0.026498	-0.168932	-0.688632	2.37607	1.548273
1416581_at	0.311669	2.450892	-0.641741	1.893679	0.287984	0.294299	1.560566	-0.089435	1.361591	1.952549	0.791941	-0.311668
1416582_a_at	-0.267645	0.267645	-0.299602	-1.324638	0.004566	-1.585804	-0.409301	0.674462	-1.868087	1.014838	-1.848283	-1.466147
1416583_at	-0.883888	0.883888	-0.323605	-1.767159	-0.020304	0.776616	-1.021408	-1.673357	-2.451168	-0.313625	-0.2221	-0.338501
1416584_at	-1.034145	1.034144	-0.539181	-1.505693	-0.281885	-0.66523	1.319069	-1.025941	-1.753554	-2.006334	-0.431272	-0.766982
1416585_at	-0.441189	0.441189	0.104904	-0.536068	-0.288998	-0.918696	1.341301	-2.065963	-1.693163	0.529747	-1.504172	-0.934458
1416586_at	-1.002059	1.002058	-1.104948	-1.851806	-0.14149	-0.785553	0.286352	0.071055	1.872276	0.306791	-0.361567	0.252816
1416587_a_at	0.483726	-0.483726	-0.394631	-0.106328	0.053796	0.422796	1.187477	-0.31965	-1.014974	-2.186319	1.688642	-0.294581
1416588_at	0.478635	-0.478635	-1.144571	0.77522	0.372517	-0.452069	0.729622	-0.604292	0.357968	-1.618761	0.765205	-2.193755
1416589_at	0.717184	2.428545	0.386143	1.283859	0.083888	0.183434	3.322724	-0.083888	1.347143	1.306524	1.540485	1.367442
1416590_a_at	-0.03157	2.315625	1.018702	-0.488963	-0.357622	-0.472157	-1.038714	-0.233269	-0.727479	0.899752	-1.242988	0.03157
1416591_at	-0.006444	0.006444	1.16553	-0.986528	-1.513883	-1.90577	-0.465787	-0.924063	-1.399345	0.111971	-1.967623	0.555565
1416592_at	0.208802	-0.208802	1.546708	1.722077	0.520884	0.286497	-0.554645	-1.291181	-0.460318	2.032334	-0.190586	0.13555
1416593_at	0.537383	-0.537383	2.549902	1.656814	0.58147	2.080285	0.175366	0.517217	-0.229983	-0.671683	0.655589	0.271357
1416594_at	-0.108122	0.108122	-0.798934	-1.056271	-0.508808	-2.200631	0.349149	0.053949	-1.235466	0.881781	1.338217	0.656396
1416595_at	0.315729	-0.315729	1.583148	2.016198	2.514576	0.339116	0.684921	-0.782681	0.235265	0.233264	0.318961	1.76258
1416596_at	0.017668	-0.017667	-1.973223	-1.880494	-2.156607	-2.121819	-1.794231	-0.67773	0.541014	-1.308631	-2.137727	-2.135163
1416597_at	0.577632	-0.577632	-1.38212	-2.061388	0.826366	-0.523826	-1.099927	-2.420634	-1.143629	-0.300705	0.110805	-1.499253
1416598_at	-0.552237	0.552236	0.930499	0.714021	2.624253	-0.465113	0.958851	-0.149085	-0.419814	0.379496	2.072951	1.237655
1416599_at	1.09137	-1.09137	0.330052	0.730085	1.873903	1.842929	1.16193	1.611352	-0.033035	0.120849	0.489604	2.508743
1416600_a_at	-0.452126	0.452126	2.013583	0.686845	2.917163	-0.649243	0.519429	-0.008313	0.513388	1.315595	0.839316	0.273671
1416601_a_at	0.17818	-0.17818	1.483615	-0.256208	2.406671	0.841009	-0.252861	0.932986	-0.487188	0.313612	2.42693	0.671899
1416602_a_at	0.558462	-0.558462	0.855108	0.030361	-0.279614	1.933892	1.077443	-0.132634	0.629607	2.444472	1.736206	-0.532014
1416603_at	0.721021	0.139265	1.901443	0.367742	0.69193	0.84441	2.971684	0.384872	-0.384872	0.787241	0.205537	2.436055
1416604_at	0.614937	0.347806	1.671536	3.298694	1.589467	-0.017868	2.15677	0.017868	0.729225	0.441875	1.955326	1.231112
1416605_at	0.701843	-0.701843	0.545774	1.670989	-0.092423	2.632447	0.399428	-0.461776	0.270268	-0.711324	1.1526	-0.137778
1416606_s_at	-0.850892	0.850891	0.358116	0.467308	-2.368862	1.111883	-0.020336	-0.804079	-1.170085	0.39401	-0.916856	0.117343
1416607_at	2.89704	1.328239	2.743289	-0.043428	0.476199	0.850479	0.141692	0.342993	1.718717	0.491877	0.043428	1.107994
1416608_a_at	1.049798	2.711589	2.747788	1.61909	-0.074472	0.548048	0.08881	0.588129	0.71784	-0.14812	0.14812	0.397824
1416609_at	1.518989	0.718125	1.935728	2.182847	2.671985	0.351069	1.022023	-0.718125	0.427912	-0.265464	1.492146	1.256725
1416610_a_at	1.872214	3.158775	1.654717	1.404139	1.460493	-0.055641	2.424702	1.993216	3.000794	0.93856	1.32664	0.055641
1416611_at	-0.341241	0.341241	1.140305	0.152866	-1.883372	-1.733996	-0.386432	-0.809876	-0.617997	-0.311868	-1.006471	1.401069
1416612_at	-0.29383	1.812182	0.384243	-1.241127	-0.716129	-0.364587	-1.065898	-0.34514	0.62215	1.905904	-0.072018	0.29383
1416613_at	0.095534	-0.095534	2.237073	0.730851	-0.112794	-0.564985	0.333947	1.713783	-1.443011	0.773395	-0.515209	0.136958
1416614_at	0.986519	1.120991	0.839575	0.326811	1.10209	0.502223	1.240478	3.308273	0.561404	0.728719	-1.120991	0.322941
1416615_at	0.036701	-0.0367	1.315039	-0.468455	1.765546	-1.054717	-1.435229	-0.082503	-1.105196	-1.342582	-0.146453	-0.80438
1416616_s_at	-0.986347	0.986347	-0.383769	0.6526	-0.254576	-0.111207	0.243484	-0.964169	-1.20667	1.163019	-2.32208	-0.673904
1416617_at	1.649757	-0.765633	0.765634	2.502285	1.553787	2.317799	1.398906	0.161094	1.767959	1.324297	0.158735	2.284768
1416618_at	-0.568401	0.5684	-1.480235	-1.242893	-1.335683	0.380978	-2.559	-0.298919	-1.224134	-2.045008	-1.417391	0.385147
1416619_at	2.858382	2.199322	1.569823	2.261062	1.349642	2.706976	-0.30039	0.300389	1.140023	2.922231	1.455455	1.320034
1416620_at	0.482916	-0.482916	1.382582	-0.905114	-0.422797	1.153471	0.573919	-0.418996	1.643573	1.218354	2.01756	-0.51544
1416621_at	-1.074373	1.074373	-1.668195	-0.170356	-1.949855	-1.995118	0.316282	-1.824824	-1.413756	-0.464639	-1.67153	-1.598893
1416622_at	0.20751	-0.207509	-1.398098	1.086699	0.122669	-1.049735	0.867766	0.774996	0.387058	-1.394587	1.738633	-0.475796
1416623_at	-0.519795	0.519795	1.148193	1.069652	1.348439	-0.448622	-0.429449	-0.334184	-0.519333	-1.346214	2.000593	-0.191933
1416624_a_at	1.115928	3.014995	0.695389	1.692655	0.849358	0.391569	2.577611	-0.391569	1.940468	2.314122	2.268143	1.302395
1416625_at	1.122474	2.183296	3.076778	1.169775	0.07925	1.071876	-0.078041	-0.435927	-0.07925	1.179629	0.809313	0.834946
1416626_at	-1.386266	1.386266	1.048537	-1.564895	-1.0854	-1.30154	-1.578878	-1.230799	-1.464048	-1.024958	-1.281524	-1.13487
1416627_at	-0.700607	0.700607	-1.482761	-2.443145	0.128559	-1.608168	-2.340702	-2.456662	-1.985938	-1.189492	-1.760692	-1.029112
1416628_at	-0.212331	0.212331	0.951871	1.16968	1.918503	-0.651952	-1.724097	0.377234	1.718664	0.23767	0.452575	0.423861
1416629_at	-0.519007	0.519008	1.350069	1.412996	0.393581	2.224317	-1.530436	-0.267432	-0.231635	0.835225	0.79255	0.435411
1416630_at	0.864684	3.379338	2.523481	0.919806	1.039687	0.588389	-0.422572	0.404704	0.665739	1.021068	0.916167	0.422572
1416631_at	0.241331	-0.241331	-0.59606	1.737488	-0.005752	-0.014518	1.747202	1.117874	2.326372	0.61818	0.894069	2.253298
1416632_at	2.353553	0.356359	0.7465	0.737103	0.489271	-0.955737	2.517146	-0.229238	1.372733	0.073462	0.955737	0.166117
1416633_a_at	0.311297	-0.368116	0.368116	1.798338	-0.056865	1.569452	0.448962	1.287348	0.298319	2.870034	0.064322	2.039798
1416634_at	2.118544	0.15464	1.231718	3.694098	-0.154641	1.873093	2.028225	1.48299	1.322589	2.223895	2.125382	1.88208
1416635_at	0.365521	1.801057	1.820223	0.668561	0.66924	0.666058	0.376782	-0.489339	1.600601	3.394855	1.062933	0.489339
1416636_at	-0.089704	0.432167	0.345674	1.209917	2.840445	0.089704	2.24117	1.012241	1.194844	2.77084	1.741339	1.770401
1416637_at	-0.776177	0.776176	-0.4327	-0.082057	-2.579068	0.594603	0.317027	-0.491138	-0.208375	1.287865	-0.747987	-0.945013
1416638_at	-0.269577	0.269577	-1.54033	0.446589	-1.410143	0.40787	0.580988	-0.688176	-0.165353	0.920759	-0.198312	-2.401547
1416639_at	0.619437	-0.619437	-0.761972	-0.211014	-0.681536	-0.716443	-1.143813	-1.976716	0.346858	-1.307353	-1.00706	1.799792
1416640_at	-0.049812	0.049812	1.057138	1.527789	0.020099	1.841661	2.006643	-0.655754	-0.639441	0.098346	-0.633606	-0.524048
1416641_at	0.12133	-0.12133	-0.714944	1.247858	-0.813347	1.710657	-0.547393	0.118118	-0.798138	1.842338	-0.483182	1.164234
1416642_a_at	0.289265	1.729906	0.20108	1.388311	0.047935	0.202068	3.17568	-0.047936	1.446612	1.853129	1.995605	1.294277
1416643_at	0.012562	-0.012562	0.019901	3.041437	-0.031164	0.142911	-0.044751	-0.045417	0.030036	0.947258	1.988025	0.084369
1416644_a_at	-0.348716	0.348716	2.310302	-0.857227	-0.632079	0.318754	1.019029	1.188326	-0.587742	0.731388	1.828091	0.783228
1416645_a_at	-1.316558	1.316558	-1.760732	-0.774077	-0.566261	-0.480029	0.311271	-1.671129	-1.088665	-2.053375	0.437435	-0.341622
1416646_at	-0.863324	0.863324	-0.981566	-0.89467	0.846283	1.18563	-0.549773	-0.068446	2.068594	1.173311	-0.411006	0.170457
1416647_at	0.525509	-0.525508	3.022351	0.444248	1.823066	0.473311	1.845968	-0.171403	1.21302	0.255788	1.247621	0.253689
1416648_at	0.320773	1.164085	2.094229	1.045083	2.857197	-0.706057	0.976259	-0.053383	1.433136	1.168891	0.706056	-0.29551
1416649_at	0.418886	-0.418886	-0.978391	0.745948	0.870069	-0.981167	0.034199	-0.98815	-0.903985	0.974146	-0.55275	2.091522
1416650_at	1.358693	-1.358693	-1.25365	-1.386845	-1.261156	0.460251	0.932828	-1.200074	-1.125155	-1.444106	-0.812719	-1.176097
1416651_at	-0.311956	0.311957	1.146418	-0.679264	0.599005	-1.063543	0.004353	1.340523	1.042968	-1.666672	1.464466	-0.228943
1416652_at	1.558118	-0.097954	2.618312	2.489011	2.617392	1.62038	2.535856	1.647081	0.097954	2.387961	1.315616	3.006464
1416653_at	-0.666052	0.666052	1.394301	1.416484	-0.428248	1.771323	-1.15375	0.700435	1.851017	1.454651	0.569662	0.053087
1416654_at	0.843369	-0.843369	0.226674	0.287039	-0.111276	0.201312	1.32916	0.256991	-1.719978	-0.562365	0.960727	2.013039
1416655_at	-0.804436	0.804435	0.137666	-1.150181	0.453663	-0.04857	-1.170158	-0.739105	-0.153238	2.461172	0.303245	0.281334
1416656_at	0.982305	0.517054	3.143487	1.101676	0.651872	3.026498	-0.517055	1.030792	1.530368	1.123298	1.224106	1.327047
1416657_at	1.853112	2.22273	0.757633	0.274925	0.91275	2.359893	1.65557	-0.185749	1.269548	-0.784873	0.185749	1.765091
1416658_at	0.97211	-0.97211	1.12285	0.871112	2.551631	1.182014	0.187451	-0.462697	1.573668	0.19947	0.559368	-0.619014
1416659_at	0.855302	-0.619982	1.371942	2.443968	2.612768	1.254914	2.174689	0.619982	2.912535	2.356045	1.688654	1.476099
1416660_at	1.087648	-1.547827	1.547827	1.352474	1.745823	2.304841	2.061893	1.449698	1.757959	1.611262	2.012042	1.933541
1416661_at	0.57864	-0.57864	0.624735	0.94667	1.381993	1.12369	1.267533	0.43295	0.434528	0.972681	-1.19944	-1.734724
1416662_at	1.177008	-1.177009	0.888765	0.271176	0.684869	0.544174	-1.025527	-0.019974	-0.679628	1.586976	-1.149018	1.317458
1416663_at	0.899279	-0.215399	1.468882	3.068407	1.622513	0.957676	2.630875	0.215398	1.741158	0.776827	2.700436	1.555939
1416664_at	1.092008	0.578626	0.2502	1.644246	-0.088409	3.16864	-0.578626	1.543057	0.334457	0.903719	-0.005617	1.168483
1416665_at	-0.185345	0.185345	0.885365	1.811496	2.801587	-0.428735	0.65003	-0.669877	1.642072	0.934092	0.674295	1.223475
1416666_at	0.438154	0.162234	0.493091	1.159301	-0.162234	1.823992	0.585902	1.180305	0.236967	3.423949	0.429449	1.834327
1416667_at	-0.736542	0.736542	-0.129075	-0.953794	-0.629725	0.266858	-2.242632	-0.240663	-2.079465	-2.298671	-1.08578	-0.000736
1416668_at	-0.15288	0.15288	-0.480682	1.257519	1.289434	-0.146532	1.350035	0.62406	1.794263	2.741046	-0.467862	0.478622
1416669_s_at	0.606413	1.8323	1.073532	1.515265	-0.15369	1.587325	2.412754	0.153689	0.721184	3.488979	1.591686	1.819518
1416670_at	0.335217	-0.335217	1.381451	-0.810645	-0.680342	-0.351091	-0.761539	2.574074	-0.429008	-0.429457	-0.199209	-0.111365
1416671_a_at	1.00452	-1.00452	0.03735	-0.77194	1.915837	-1.182124	1.185718	-0.337693	1.45957	0.269208	0.623543	-0.093976
1416672_s_at	0.457438	-0.457438	0.688414	0.791307	0.847488	-1.247893	-2.140896	-0.571699	0.817247	-1.086139	-0.132993	-1.123251
1416673_at	-1.709953	1.709953	0.494907	-0.175175	-1.243764	-0.373169	-1.625583	0.082635	-0.84407	-0.610711	0.656511	-0.82947
1416674_at	-0.09576	0.095759	-1.588657	0.109223	-0.185794	-0.469231	2.102732	0.665323	1.266591	0.68521	1.425888	-0.498465
1416675_s_at	-1.388669	1.388668	0.939674	0.303876	-0.296255	-1.529149	-0.784725	-0.917461	-0.878691	-1.579635	-0.618494	-1.653706
1416676_at	0.255371	-0.255371	0.31623	0.457488	-0.827642	2.849164	0.715961	-0.701765	0.087441	-0.352667	0.212493	1.42588
1416677_at	0.353631	-0.353631	0.183772	0.979261	-0.546535	0.00586	2.903955	-0.003027	-0.635954	-0.450725	-0.042207	1.22886
1416678_at	1.396124	1.105743	2.316844	1.970487	2.682986	0.596085	0.498206	-0.498205	2.576717	2.536568	1.105708	2.096009
1416679_at	3.204309	0.385319	1.344322	1.946601	0.659937	-0.659937	1.775772	0.874446	1.414883	2.071724	2.177645	1.788881
1416680_at	0.987883	1.861294	1.095588	1.164201	0.188104	0.54867	1.97762	-0.188104	3.166303	2.555171	2.264948	1.912283
1416681_at	1.399781	-1.399781	0.529298	0.133353	0.50232	2.703258	1.33609	1.030576	-0.098638	1.140188	0.215422	1.046677
1416682_at	0.426563	-0.426563	-0.566664	-0.852634	-0.296466	0.101561	-0.796012	2.709758	0.096259	0.116142	1.098641	0.899168
1416683_at	-0.718288	0.718288	0.343445	-1.177178	-1.415943	-1.910974	0.368091	-0.102542	-2.142988	-2.008307	-0.061658	-0.834035
1416684_at	0.17155	-0.17155	0.232816	1.908568	0.676283	2.13666	-0.078496	2.647552	0.999478	0.269625	0.769023	2.291397
1416685_s_at	1.832953	2.039104	1.382556	1.925286	-0.363506	2.728776	0.363505	1.617705	1.711503	3.572337	1.389598	1.826146
1416686_at	-0.449748	0.449748	-1.41476	-0.859699	0.532037	-0.740257	0.754639	-1.518327	-0.719501	1.592736	0.605265	-1.211571
1416687_at	1.079703	3.338943	-0.278831	0.278831	0.414174	0.288827	1.815076	0.493531	0.787889	1.595782	2.126376	1.186702
1416688_at	2.083987	1.903347	-0.190105	-0.140431	1.688569	-0.571283	1.396702	1.775368	1.747617	0.455348	-0.10071	0.10071
1416689_at	0.440432	-0.440432	0.224042	-1.705884	1.425057	-2.163683	0.213138	-0.408975	-0.272199	0.577902	0.253061	-0.956302
1416690_at	1.442366	1.071908	1.904069	1.966842	1.807594	1.675326	1.045257	-1.071908	0.098636	0.047095	2.391666	1.5425
1416691_at	0.599821	-0.599821	1.504366	1.042447	0.839284	2.716455	1.092338	1.220143	-0.895362	-0.33682	0.893414	0.089111
1416692_at	-0.687479	0.687478	2.692345	-0.255591	-0.357172	0.682413	0.349221	0.879337	0.521791	0.017673	2.189769	1.172995
1416693_at	-1.073386	1.073386	-0.730429	-1.218774	-1.280149	-2.718377	-1.807793	-1.644897	-1.082672	0.437063	-1.646055	-1.242613
1416694_at	-0.023646	0.023646	-0.054251	-0.052183	0.57067	-0.050706	1.756617	3.147777	0.182259	0.225177	0.733063	1.545196
1416695_at	-0.280439	2.013153	1.473391	-0.166169	-1.003555	0.767614	-0.823816	0.573328	-0.665446	-0.82569	-0.936419	0.280439
1416696_at	-0.343664	0.343664	0.544161	-0.046916	0.426854	1.39439	-0.879961	-1.174007	-1.685508	-1.837334	0.031916	0.705732
1416697_at	-0.004314	0.004313	1.384022	-0.250131	-0.932827	1.22938	0.118924	-0.437964	-1.498747	1.833803	-0.778174	0.59369
1416698_a_at	1.270794	0.863243	0.541568	1.614442	-0.541568	2.364568	0.089655	1.26763	0.958821	3.166186	0.506909	1.722244
1416699_at	-0.319818	2.206006	-0.086487	2.04549	0.931236	0.742953	0.080586	-0.816497	-0.24614	1.83084	0.037015	0.319816
1416700_at	-0.221387	2.056603	-0.583182	-0.753351	-1.105288	-1.53987	0.129047	0.30424	-0.318623	0.600203	-1.485398	0.221387
1416701_at	-1.025356	1.025355	0.867898	-0.621887	-0.299776	1.077015	-1.46675	-0.815783	-1.909005	-0.296025	-0.267997	0.782341
1416702_at	0.528944	-0.528944	-1.759883	-0.125682	0.205644	1.508095	-0.122688	-1.292221	-2.05424	-0.405429	-0.714389	0.299646
1416703_at	-0.053087	0.053087	0.411862	1.64663	0.407874	0.544726	-0.360472	0.014272	2.251027	2.725902	-0.123755	0.285147
1416704_at	0.898888	-0.898888	1.630966	0.931827	-0.249557	1.649752	-0.317194	0.918477	-1.222946	0.172075	1.772725	0.479437
1416705_at	-0.328602	0.328602	-0.835321	-2.634284	0.593772	-0.485592	-2.335527	-0.543548	-0.277395	-0.305089	-0.026173	0.369458
1416706_at	0.510058	-0.510058	0.648102	1.778865	-0.035681	2.414968	-1.322314	1.029803	-0.265253	0.808386	0.360222	0.762919
1416707_a_at	-0.340507	0.340507	0.652151	2.350453	-0.746022	-0.940642	-1.041675	-0.929287	0.280667	-1.106265	-0.757682	-0.290479
1416708_a_at	-1.077046	1.077046	-0.424713	-0.281815	0.695176	0.130997	-0.198756	-0.595625	-0.613827	-2.673808	-1.409255	-1.321634
1416709_a_at	0.229505	-0.229505	2.803003	1.716704	1.682412	0.822857	0.146631	0.265488	0.258147	0.509597	0.079795	2.370564
1416710_at	0.066279	-0.066279	0.132407	0.006355	1.943014	-0.932406	1.403815	2.1645	1.049407	-0.823765	-0.00445	0.101255
1416711_at	-0.600983	0.600983	-0.150227	-1.495227	-0.975984	0.001518	1.60422	-1.212044	-1.491935	-1.447256	-0.99262	-1.68858
1416712_at	-0.512912	0.512912	0.96734	0.046269	-0.152774	-1.207347	1.063294	-1.901207	-1.818095	-1.306088	-0.277238	-0.79833
1416713_at	1.348541	1.058603	2.449837	0.234735	2.516024	0.131522	2.193649	0.317241	1.260423	-0.131522	2.565065	1.773198
1416714_at	2.057135	1.69347	1.54746	2.881994	-0.127482	3.408063	0.127482	1.416376	1.870309	2.409327	1.92614	2.045461
1416715_at	0.57455	-0.57455	-0.573605	-0.423847	-0.494358	-0.385849	2.921554	-0.565791	-0.411843	-0.575697	0.181281	-0.281658
1416716_at	-0.854032	0.854032	-1.09345	-1.310968	-2.309117	-1.531079	-1.612107	-1.159964	-2.579647	-1.893142	0.45531	-1.258649
1416717_at	0.895289	-0.89529	-0.813078	-0.855131	-0.911525	0.813578	1.668252	-0.165551	0.502187	1.507257	1.012305	-0.708895
1416718_at	0.396458	-0.396458	-0.988599	-3.570223	-1.747233	-1.545855	-0.822531	-1.561623	-1.097889	-1.425137	-1.830766	-2.454805
1416719_a_at	1.444514	3.028466	2.926511	1.792707	0.149962	1.158708	0.424083	0.467273	-0.149962	0.790032	1.073987	1.323639
1416720_at	0.672927	-0.672927	2.124058	0.181814	-0.998304	-0.466613	-1.028973	0.184056	0.217827	0.581969	-1.691476	-0.354495
1416721_s_at	0.35331	2.427552	1.491436	1.742681	-0.194736	0.727682	0.078689	0.168054	2.597342	1.080388	0.268119	-0.35331
1416722_at	0.310383	-0.310384	1.598802	-0.153112	1.016436	0.550579	1.068751	0.812354	-0.588471	-0.65971	-1.478687	-1.470272
1416723_at	0.92822	2.101103	0.492896	0.698097	1.064589	1.080164	1.434434	2.540554	0.295383	-1.434433	0.667386	0.200918
1416724_x_at	1.158303	2.064102	-0.051971	0.351499	1.420699	0.051972	3.305448	0.840268	2.043268	1.419382	2.461176	1.407507
1416725_at	0.282632	-0.282632	1.492477	-0.496357	1.796431	1.528272	2.00335	2.462973	1.770119	0.735938	-0.246126	0.703723
1416726_s_at	0.745074	2.995578	2.670172	0.974179	2.080626	1.546536	0.1483	0.624551	0.269301	-0.1483	0.59636	0.990783
1416727_a_at	0.904766	1.299624	1.444348	1.261656	-0.205607	2.040588	-0.600027	-0.187646	0.099426	2.621664	-0.099427	0.891768
1416728_at	1.161851	0.900582	2.619912	2.759685	1.349301	0.186922	3.07703	-0.186921	1.850256	1.807451	2.197205	1.816058
1416729_at	0.752549	-0.752549	-1.588248	0.629328	1.048947	-1.275447	-1.422159	-1.48389	-1.383898	-1.467891	-1.523833	-1.135614
1416730_at	-0.125705	0.125705	3.089514	0.519646	-0.469958	1.561614	0.173676	0.781284	-0.558591	0.020672	0.911666	0.674447
1416731_at	1.829546	0.272693	1.1763	2.608742	-0.155706	1.26482	0.198455	1.794869	1.355467	2.404464	0.10912	-0.272693
1416732_at	0.280187	-0.280187	-1.344288	1.240101	1.085082	1.056073	0.477593	0.390293	-0.986998	-0.539126	2.094449	-0.226984
1416733_at	-0.546873	0.546873	0.176463	1.107466	0.046801	0.879731	0.148607	-2.446611	0.822986	0.969542	0.036364	1.211691
1416734_at	0.275681	-0.275681	0.838427	3.083711	1.846708	0.490613	1.592426	1.025832	-0.302381	1.012524	0.537707	-0.275608
1416735_at	0.145583	1.986076	2.624744	0.766664	-0.171281	1.27663	0.670022	0.321679	-0.152771	2.200307	-0.145583	1.741098
1416736_at	-0.761665	0.761665	-0.020555	0.189424	1.084503	-1.021061	-1.941881	-1.061322	1.562268	-0.434155	-0.761978	-0.278991
1416737_at	0.993548	2.554306	0.673596	3.017207	2.648339	1.372526	2.125844	0.186621	1.070925	1.896057	1.372967	-0.18662
1416738_at	-0.859978	0.859978	1.437646	0.262802	-0.981921	0.529172	0.821206	-0.501698	-1.069955	-0.597316	-1.429221	-1.57229
1416739_a_at	0.607621	-0.607621	1.967431	1.363105	3.306829	1.721265	1.403205	2.43987	2.461889	2.267634	2.027655	1.437919
1416740_at	1.250141	3.125301	2.436451	0.489615	0.439121	0.020937	1.221842	-0.265839	0.717196	0.988189	0.646538	-0.020937
1416741_at	1.868837	1.838252	3.352117	2.644098	1.744443	2.607319	1.928239	2.106726	0.110353	-0.110353	2.608664	2.036559
1416742_at	1.789344	3.168448	1.253088	0.015337	1.662971	1.29122	1.341349	-0.02023	2.374103	2.237256	0.02023	0.994137
1416743_at	0.93881	0.98234	0.769403	0.651896	2.297738	-0.307465	2.182631	-1.065583	0.836766	2.167515	1.065583	1.608343
1416744_at	-1.277577	1.277577	-1.968668	-1.860886	-0.413773	-1.793422	-1.946488	-0.281932	-1.850681	-1.510544	-1.893341	-1.942314
1416745_x_at	-0.871391	0.871391	-0.71805	0.4386	0.35261	1.596991	-1.509875	1.146065	0.178562	0.569974	-1.466234	-0.128576
1416746_at	2.193846	1.360113	2.160644	3.204571	-0.253473	2.86952	0.253474	1.900679	1.301756	2.3581	1.326319	1.340751
1416747_at	0.903884	1.640353	1.615731	-0.171808	0.978244	-0.337293	-0.508773	0.317952	-0.887034	-1.640353	0.704934	-0.03655
1416748_a_at	0.465531	-0.465531	1.432161	1.4742	-0.286209	0.06889	-0.367442	-0.519157	0.762006	2.849811	0.577493	0.838593
1416749_at	1.686812	3.040127	2.643587	0.624323	1.249017	0.628523	0.765613	1.014148	-0.315526	0.0599	0.315526	0.561963
1416750_at	0.082033	-0.082034	-0.346184	-0.998187	-1.754926	-0.659181	-2.823376	-2.323612	-1.362998	-1.42149	-2.89526	-1.58899
1416751_a_at	-0.189272	0.189271	0.738711	-0.91395	1.201878	1.387708	-0.494557	0.229782	-1.170641	1.435181	-1.496751	-0.474998
1416752_at	1.072955	0.472488	1.980752	2.53691	2.152702	0.008982	3.178043	-0.008982	1.606644	1.15332	1.910592	0.77499
1416753_at	-0.579336	0.579336	0.864656	-2.646715	-1.246065	-2.056463	-1.047283	-0.254311	-0.645604	-1.635117	-1.046999	-0.720033
1416754_at	-1.274249	1.274249	-0.062853	-0.826017	-0.353867	-0.790415	0.144856	2.035009	0.068218	-1.032392	-1.176236	-0.440118
1416755_at	-0.570193	2.180413	0.932367	1.347178	1.343948	0.965611	-1.387655	-0.60906	0.521442	0.705591	-0.09757	0.570193
1416756_at	0.094615	-0.094615	2.035395	1.277226	2.205954	3.004155	-0.165048	1.111	0.294401	0.745969	0.475235	1.409542
1416757_at	0.032074	-0.032074	-0.013278	1.832431	-0.541256	2.057582	0.2618	0.569723	0.550953	2.843589	0.52686	0.709963
1416758_at	-0.115783	0.115783	1.885291	-0.405308	0.820218	-1.271148	-1.552832	0.458521	-0.982049	0.261073	0.307093	-1.20591
1416759_at	1.491881	1.73942	-0.915397	-0.654368	-0.966778	-0.113142	-0.79088	-0.765163	-0.552617	-0.567121	-1.73942	-0.439411
1416760_at	-0.661237	0.661237	0.235072	-0.06931	-0.465951	0.77587	-1.111602	-1.049448	-1.90381	-1.787634	1.123967	0.329581
1416761_at	0.004036	-0.004036	0.027972	1.425738	-0.218686	-0.618617	-1.332469	-1.292137	0.112206	1.079482	1.329566	1.58494
1416762_at	0.858117	2.969913	2.683186	0.389459	0.709517	1.290542	0.278881	0.032462	-0.032462	1.571801	0.063685	1.029727
1416763_at	0.995375	2.389105	2.768062	1.821325	2.131704	1.6706	3.244156	-0.136591	1.283123	0.136592	1.05636	1.832774
1416764_at	0.727103	3.534733	0.538672	1.970454	1.384057	1.337581	0.896954	0.902075	1.075096	-0.538671	2.054124	1.866753
1416765_s_at	0.482376	2.308275	0.990074	0.589671	1.227497	-1.23804	1.539726	-0.145177	2.104913	-0.108646	0.583919	1.238039
1416766_at	-0.515342	1.964515	1.250575	1.986271	1.463885	-0.259905	0.515343	-0.449575	0.315203	0.009272	1.23675	-0.864257
1416767_a_at	1.292442	3.029543	1.756907	0.683998	0.411069	1.241247	1.550127	1.338227	1.272013	3.083642	-0.020692	0.020693
1416768_at	0.775187	3.506612	1.722305	1.383958	0.94444	1.032613	-0.244572	0.269398	1.035877	2.073906	0.448886	0.244573
1416769_s_at	1.608802	2.03083	2.62167	3.289331	1.70918	1.06733	0.429911	-0.329588	0.329589	1.074987	1.709975	1.29882
1416770_at	0.415641	-0.415642	-1.379097	-0.540483	0.071042	0.534896	-1.980971	-2.058853	0.111715	-2.020876	-1.502042	-1.630534
1416771_at	-0.015129	0.015129	1.653695	1.354964	1.146428	0.792682	0.674232	3.461456	1.429929	-0.089274	0.068278	0.984723
1416772_at	1.5454	1.208274	1.44223	2.306972	3.215292	0.117201	0.841985	-0.117201	2.325833	0.923015	2.449624	0.781928
1416773_at	-0.001874	0.001873	1.963001	2.321639	0.510819	-0.398228	-0.294773	-0.275073	0.638946	2.209323	0.346994	1.158758
1416774_at	0.288364	-0.288364	2.233472	1.736907	2.757744	0.407507	-0.352122	0.227699	1.374258	1.429203	0.935679	1.773474
1416775_at	0.239832	-0.239832	0.256562	1.77505	1.660352	0.63072	0.887119	-1.248954	1.540492	-0.554286	1.187524	-0.720456
1416776_at	0.64182	-0.64182	0.800157	1.290058	1.575447	2.292638	-0.890111	0.203892	0.766251	1.305663	-0.865258	0.874621
1416777_at	0.635331	-0.635331	-0.017645	-0.60868	0.647703	0.597352	-0.743483	-0.660043	1.371817	0.015672	2.055231	1.923597
1416778_at	-0.535289	1.439346	2.378221	1.66646	1.741877	1.302893	-0.160724	-0.722197	1.886532	1.171888	0.535288	1.345837
1416779_at	0.222703	-0.820393	0.724157	0.784126	1.675421	1.011341	2.896596	1.844703	0.577015	0.820393	2.165643	1.953577
1416780_at	0.631352	0.046448	1.962372	2.449295	1.945429	0.713864	2.480307	0.33714	1.017145	-0.046448	2.798026	1.231992
1416781_at	-0.271275	0.271275	-0.020005	-2.158284	-0.840723	0.363779	-2.483172	-1.03792	-0.496012	-2.081931	-2.005152	-1.172582
1416782_s_at	1.270627	1.940733	0.442182	-1.940733	0.813925	-0.162834	0.463753	-0.73625	0.372989	-0.456449	-0.339931	0.182723
1416783_at	1.125184	-1.125184	0.703376	-0.169062	0.244262	-1.788221	-1.433044	0.45785	0.707781	1.091394	0.36336	0.827017
1416784_at	-0.205895	0.205895	0.41543	-0.995345	0.729195	1.126473	-0.968655	-1.018143	-0.07272	0.346736	0.029796	2.492446
1416785_at	0.900726	-0.900726	0.458189	-1.545042	1.552088	0.162904	1.407218	1.787063	-0.031428	1.089109	-0.048006	0.776302
1416786_at	1.216966	-1.216967	0.880046	1.840019	0.483929	0.561225	1.393899	0.475685	-0.3784	-1.40253	0.632152	1.130724
1416787_at	0.136892	-0.136892	0.190871	-0.188876	1.541984	1.423651	0.585221	0.391094	2.379459	2.611559	-0.25916	0.232153
1416788_a_at	0.531326	0.150042	2.064047	2.473704	2.259495	0.307656	2.058125	-0.307656	2.550064	0.666326	1.146916	0.954502
1416789_at	0.88724	-0.017575	2.023962	2.743174	3.058712	0.456498	1.446482	0.017574	1.885574	0.562533	1.680624	1.392408
1416790_a_at	-0.582058	0.582058	-0.858025	-0.602144	-0.512596	1.320768	-0.420298	-0.160288	-0.260466	2.63726	0.453985	0.008198
1416791_a_at	-0.889901	0.889901	-2.724897	0.441496	-0.485373	-0.882582	-2.028015	-1.75581	-0.754058	-1.242191	-1.330783	-1.482395
1416792_at	1.464452	1.438454	1.105036	1.70228	-0.255359	2.62337	-0.674763	0.7676	0.928392	0.255359	2.575683	1.32738
1416793_at	0.682866	-0.07012	1.721945	2.474762	2.436977	0.207107	1.800761	0.07012	2.902954	1.682597	1.963125	1.388684
1416794_at	0.969948	-1.010463	1.010463	1.787785	2.576195	1.534553	1.3944	1.014969	1.56535	0.926688	2.991492	0.676714
1416795_at	-0.378928	0.378927	0.257681	-1.685064	-1.25742	-1.188039	-3.222553	-0.216626	-1.449664	-1.526959	-1.505021	-1.671287
1416796_at	1.085259	-1.085259	-2.528977	-1.328028	-1.567721	-2.056574	-0.532918	-0.795804	-0.565528	-0.510648	-0.748644	-2.451726
1416797_at	-0.034755	0.034755	0.476391	0.388543	2.30944	-0.017517	2.346174	0.612072	-0.312017	1.997889	1.676337	1.718462
1416798_a_at	0.048657	-0.048657	1.24698	1.410103	-0.241986	2.0776	-1.149572	1.032036	-0.679107	-0.769965	-0.384874	0.517504
1416799_at	0.88158	0.483775	0.461467	1.907084	1.104238	2.164763	-0.483775	1.659002	0.419706	3.266572	0.495079	1.33826
1416800_at	0.744312	-0.744312	0.989607	2.101105	1.229034	2.574979	-0.018731	1.168863	2.343249	0.665264	0.155986	0.31421
1416801_at	-1.022392	1.022392	0.394453	-0.130046	-0.188909	-2.116632	1.208652	-0.908177	-0.021766	-1.14847	-0.688109	-1.527208
1416802_a_at	-0.193273	0.193273	-0.812442	-0.152308	-0.910332	0.565953	-1.770449	-0.600137	0.002151	2.274489	-0.015077	0.685271
1416803_at	-0.128645	2.842029	0.774096	-0.669238	0.007151	0.101624	-0.077174	-0.625948	-0.426042	1.167328	-0.629597	0.128645
1416804_at	0.604858	-1.045281	1.045281	2.22818	0.823622	1.681443	2.628036	-0.228846	1.138917	0.641461	0.535799	0.432717
1416805_at	-0.037518	0.037518	2.323175	-0.177112	-0.851723	-0.399231	0.051162	-0.439425	0.203124	1.540622	-0.996741	-1.040986
1416806_at	0.279255	-0.279255	-1.324951	-0.623275	-1.035926	-1.512998	-2.415495	-1.953325	-3.057838	-2.195778	-2.672762	-1.61399
1416807_at	0.483292	1.368549	1.012658	1.252794	-0.059689	0.351769	0.836196	0.528059	2.195811	3.445985	0.331768	0.059689
1416808_at	-0.27098	0.270981	-0.767219	0.146592	0.498546	0.791288	1.463041	0.542564	0.277527	3.136452	1.030323	1.432277
1416809_at	0.465612	-0.465613	-1.056707	-0.872982	0.66623	-2.134725	-0.422397	-0.940994	-2.036337	0.740342	0.120891	-1.643826
1416810_at	0.704594	-0.704594	0.407903	0.534671	-0.019198	-1.275667	-0.211768	-0.360846	0.074516	-2.211965	1.404104	0.960621
1416811_s_at	0.35883	2.458745	2.453747	1.413981	-0.451413	1.444807	-0.59295	0.350342	0.865627	1.794896	0.59295	1.310808
1416812_at	1.84326	-0.404114	-0.790241	0.404114	1.966501	2.165491	1.70779	1.293256	0.725471	1.401073	2.250953	1.713275
1416813_at	-0.256852	0.256852	-0.639114	1.746319	1.164696	1.024228	0.458252	0.40196	2.986841	0.781744	0.205487	-0.340104
1416814_at	0.112681	-0.112681	-2.167908	0.285525	-0.552244	0.439757	-0.048441	-0.478943	0.07223	-1.206056	-2.756313	-0.186341
1416815_s_at	0.85555	1.379944	0.134187	1.568632	0.043678	1.506097	0.711257	-0.043679	1.564061	3.463258	0.146852	0.444055
1416816_at	0.725903	1.227055	1.617623	1.03693	1.134068	0.173442	2.562141	-0.173441	2.637683	2.492486	2.223051	2.718772
1416817_at	0.426119	-0.426119	0.240685	2.359663	-0.222732	-0.430402	2.172886	-0.230195	0.644037	1.40251	-0.09621	-0.349969
1416818_at	-0.028576	0.028576	1.872757	0.76501	0.374801	0.63896	0.94402	1.157297	-1.455161	0.741676	1.462605	2.448679
1416819_at	1.147691	2.921119	2.717207	2.077642	2.378286	1.036082	0.538206	1.274293	0.335592	-0.335592	2.093817	1.573833
1416820_at	0.81127	-0.81127	1.075966	-0.291733	0.156783	0.253383	-0.497016	-0.10595	2.850177	-0.71143	-0.192006	0.349812
1416821_at	-0.912492	0.912492	0.413556	0.662355	-0.402181	-0.57186	1.57579	0.798319	-0.127034	2.37035	-0.124813	-0.811298
1416822_at	-0.1132	0.1132	-1.385616	0.229828	-1.360757	-1.242985	-0.873866	0.48318	0.613787	-0.277504	-0.500651	2.078491
1416823_a_at	0.995466	-0.995466	-0.820394	0.703808	0.23495	-0.674679	1.406894	1.183364	0.442492	-1.337484	0.608882	-1.273941
1416824_at	0.103071	-0.103071	1.087932	1.337839	1.776413	-1.00127	2.053391	-0.734878	1.412357	0.489258	1.677928	0.803652
1416825_at	0.323941	-0.257801	0.866666	1.193133	2.389376	0.459353	2.347378	0.189907	-0.866667	0.149107	1.406451	1.520194
1416826_a_at	0.79869	1.522649	0.865678	1.572784	-0.260801	0.964295	-1.522649	1.404144	2.019733	1.763415	0.319161	1.481344
1416827_at	-0.969206	0.969206	0.091095	-0.672635	-0.313022	1.961026	-0.279221	-1.204143	0.570809	1.566182	1.013331	-0.012962
1416828_at	1.177626	1.164204	0.277792	-0.016868	2.073533	0.201788	2.695915	2.500842	2.271024	1.088206	0.5428	0.016868
1416829_at	0.463906	0.172799	1.584133	2.770756	1.112729	0.459117	3.17572	0.674748	1.129523	-0.172798	1.507658	1.461557
1416830_at	-0.754115	2.298931	2.391622	0.891483	0.264415	-0.32956	0.261886	0.417357	-0.572207	-0.143162	0.66183	0.754115
1416831_at	-0.321487	0.321488	-0.562033	-2.02831	-0.43448	-0.676861	-0.630789	-1.889137	-1.361884	-0.937884	0.30257	1.603376
1416832_at	-0.377168	0.377168	-1.192963	0.43348	-0.642311	-0.387004	-1.451138	0.050917	-0.255959	1.318109	-1.131558	1.873544
1416833_at	1.127859	-1.127859	-0.869128	0.821845	-1.756518	0.17021	-1.780626	0.735984	-0.131389	-0.138851	0.764616	-0.307145
1416834_x_at	0.920057	1.041359	2.384414	3.035493	2.611408	0.190606	1.214578	0.401665	1.789312	-0.190606	1.107535	1.929067
1416835_s_at	1.251261	-0.472396	1.260394	2.719629	1.917113	1.709072	2.482293	1.781818	-0.074777	0.074778	1.816523	1.393966
1416836_at	0.364378	-0.364378	2.486587	2.004882	-0.752453	2.245283	0.746538	0.141633	0.889579	0.801583	0.972042	0.36114
1416837_at	0.921878	-0.921877	-0.088801	-0.557724	-1.875609	0.614068	0.609183	-0.940372	-0.125789	-1.577441	-1.565475	-1.835868
1416838_at	0.09465	-0.09465	1.005217	1.176232	1.88213	-0.558852	-0.16235	-0.604441	2.324476	-0.384448	0.595287	1.505004
1416839_at	0.02798	-0.02798	-1.181016	1.012809	-1.165077	0.032788	1.597127	-0.727448	0.311992	1.52387	1.566869	-0.001615
1416840_at	2.475397	0.243848	1.651629	3.078319	2.121433	1.266067	-0.243848	0.218954	1.851403	2.111281	1.710914	0.934275
1416841_at	-0.620831	0.620831	-0.241048	-0.172946	-0.543912	-0.37275	-1.469095	0.967861	0.921587	2.12482	1.291227	-0.177658
1416842_at	1.564116	2.591596	2.566444	0.603458	2.340593	-0.341135	0.860462	0.423871	2.364841	0.341135	1.988551	1.375308
1416843_at	-0.20841	0.20841	1.322372	0.980214	1.192115	1.058733	-0.506943	-1.010241	1.343784	-0.38271	1.740865	2.137887
1416844_at	0.047935	-0.047935	-2.208133	-1.910055	-0.155449	-0.446129	-1.596003	-2.213626	-2.657771	-2.034471	-2.178222	-2.071064
1416845_at	0.21948	-0.21948	-0.118346	-0.982321	-0.208777	-0.007763	1.975633	1.636813	0.322151	-0.906193	0.835463	-1.340533
1416846_a_at	1.610365	0.009039	1.729407	2.166138	0.609072	-0.009038	2.430148	0.423679	2.892582	0.786748	2.29852	0.779509
1416847_s_at	-0.773828	0.773828	-0.853351	-0.194143	-0.926272	1.634582	-0.834894	1.031145	-0.09399	0.367173	1.780174	-0.740134
1416848_at	-1.022705	1.997847	1.55125	2.02756	2.244707	1.087202	1.245825	1.022705	2.381265	2.101759	2.016541	2.870337
1416849_at	0.531583	-0.531583	1.984661	3.032801	2.302131	0.687376	2.139085	0.632835	0.834884	0.340721	1.368204	1.230963
1416850_s_at	0.679184	1.731178	0.558919	2.138034	2.73946	-0.028593	2.418377	0.028593	2.93186	1.286909	1.52091	1.289818
1416851_at	-0.716262	0.716262	-0.650224	0.266619	-0.435336	0.186954	0.988499	-0.635989	-1.553994	-0.93613	0.649711	2.03989
1416852_a_at	1.526031	2.654694	0.625456	0.628549	1.144629	-0.061287	2.217534	1.361079	1.114079	-0.308214	0.308213	-0.712273
1416853_at	2.539759	2.329131	0.698785	-0.097652	2.320571	0.699407	1.686105	2.266865	0.097652	-0.047869	0.854549	0.718499
1416854_at	-0.653502	0.653502	-1.05	-0.782405	0.745689	-1.990516	-0.585423	-0.573794	1.340685	0.464702	-1.540081	0.20091
1416855_at	0.347835	2.070588	1.239553	1.197659	0.097324	-0.097324	1.464869	2.275144	1.622076	3.536289	1.34	1.117604
1416856_at	-0.698565	0.698565	0.118952	0.606733	-1.226615	-1.021566	-0.340194	-0.773838	1.586904	1.917889	-0.188221	0.51596
1416857_at	1.737702	3.254403	1.978673	1.556047	1.048666	-0.178945	1.065056	0.178945	0.572155	1.821544	0.606929	2.584794
1416858_a_at	-0.172528	0.212775	0.840287	2.721296	0.883052	0.425711	2.072352	0.67275	2.326802	1.224371	-0.212775	2.112201
1416859_at	0.970966	0.287929	1.369847	2.3469	2.171111	0.426679	2.372533	-0.970966	1.496488	0.933663	2.12002	1.629701
1416860_s_at	0.302455	-0.302455	-0.735734	2.468857	1.417577	1.626776	1.72605	1.263112	1.104501	2.057424	-0.066053	1.476634
1416861_at	-0.305283	0.305283	-1.795471	1.626541	-0.36574	-0.738941	1.7589	-0.255254	-0.008628	-0.393807	-0.462272	-0.976193
1416862_at	0.07149	-0.07149	-1.129356	0.383004	-0.184092	-0.522033	-0.061834	2.337566	-0.224851	1.594547	1.481094	0.838778
1416863_at	-0.123852	0.123852	-1.650502	-0.648013	0.073914	-2.32673	-0.122926	-0.781353	-2.047788	-2.854207	-0.675548	-1.237944
1416864_at	0.279779	-0.279779	1.544358	1.979791	0.634354	0.944788	-0.814809	0.386375	2.170896	2.191819	1.259433	-0.090737
1416865_at	-0.394764	0.394765	-1.864583	-1.541307	-1.24235	-1.499904	0.45748	1.037458	-0.390534	-1.612651	0.469059	-0.025448
1416866_at	-0.399641	0.399641	-0.992865	-1.136976	0.00276	0.517301	-1.494183	-1.237943	-0.809985	1.614142	1.152847	0.351315
1416867_at	0.812252	-0.812251	0.078149	-1.29391	0.272507	1.609022	-0.966419	0.009648	-0.463415	0.195915	1.736892	1.279174
1416868_at	-0.603983	0.603983	-0.535588	1.669828	-0.583371	1.3382	0.739939	-0.833005	0.780578	2.128376	0.449616	1.457645
1416869_x_at	1.053134	-1.053134	-0.747953	-0.548365	0.054082	-0.533749	-0.818705	-0.369776	-2.389989	-0.232933	1.198839	0.825423
1416870_at	-0.926774	0.926774	0.920848	-0.752426	-1.190187	-0.076234	-0.862675	0.331157	0.129069	-0.362294	2.336032	0.131915
1416871_at	-0.343967	0.343967	-0.327999	-0.110789	-1.586824	0.139371	0.773195	-1.941199	-0.090851	0.557468	-0.866401	-2.337922
1416872_at	-0.26285	0.26285	-0.310326	-1.25865	-2.353366	-1.773431	-1.063358	-0.791538	-0.274407	-0.583414	-2.515364	-2.755155
1416873_a_at	-0.309323	0.309323	-0.920764	0.976395	-0.995375	1.48956	-0.03267	0.703982	0.539136	2.607017	0.402018	0.795812
1416874_a_at	-0.161385	0.161385	0.634223	-1.793598	-2.801542	-1.174167	-0.517824	-0.461934	-1.250355	0.50156	-0.850298	-1.433448
1416875_at	-1.002966	1.002965	0.247007	0.009535	-1.891463	1.31317	-0.968765	-1.15049	-0.498082	1.039263	-0.831039	-0.403273
1416876_at	1.346842	-1.346842	1.418599	1.83347	1.29997	0.487749	0.664172	0.786803	-0.739948	0.131704	0.169357	1.930291
1416877_a_at	0.56076	1.526694	1.222733	3.074607	2.423828	-0.053699	1.516082	0.053699	2.53923	2.516591	1.529171	1.203149
1416878_at	0.836651	-0.83665	1.201605	-0.433008	1.441976	2.305638	0.127176	1.97067	1.334049	-0.506206	0.308113	0.762589
1416879_at	0.166794	-0.166794	0.327007	-0.582895	0.067187	1.819245	0.935104	2.311603	-0.746201	0.455776	1.421702	-0.716588
1416880_at	0.256759	0.213938	2.727149	2.614311	0.06425	-0.064249	1.536092	0.005661	0.072658	0.401861	1.136899	1.138945
1416881_at	0.151604	-1.252956	2.426181	1.285621	0.802505	0.319649	-0.651656	-0.193619	-0.328013	-0.310862	0.314778	1.252956
1416882_at	0.204076	1.220807	1.043514	1.153714	-1.220807	1.455383	-0.900648	0.558137	1.120123	1.727617	-0.807142	0.002933
1416883_at	0.430059	-0.430058	0.125677	-0.162819	-0.247702	-0.778665	-1.128255	-0.297635	-1.671001	0.238328	1.091631	2.134989
1416884_at	0.958633	2.806314	1.687177	1.704282	0.696153	1.810645	2.690125	-0.394461	2.657157	1.150836	0.728503	0.394461
1416885_at	0.036802	3.608517	-0.073661	0.956826	0.710431	0.569672	0.031041	0.166464	0.966256	0.45023	0.524645	-0.036802
1416886_at	0.562904	-0.562904	0.244651	0.776095	1.409015	1.188118	0.75393	0.724084	-1.139839	1.861464	1.539212	2.4782
1416887_at	0.439872	-0.439872	0.326887	-0.460866	1.76699	0.516547	0.066326	0.220498	1.86617	2.581045	1.794536	1.391914
1416888_at	0.153187	-0.153187	0.074732	0.707155	-0.922707	0.444228	-0.613909	2.130021	2.145451	-0.550039	0.424886	1.24705
1416889_at	1.034654	1.257919	0.488309	1.633396	0.839235	0.292739	3.475213	-0.292739	1.959969	1.362893	2.386542	1.09291
1416890_at	-0.857145	0.857145	2.180072	0.953827	0.455683	-0.11785	-1.795488	-0.249893	0.336023	0.900076	0.101183	-0.112664
1416891_at	-0.006191	0.006192	1.537809	-0.59693	0.955096	0.566615	0.492878	0.977511	2.641173	0.558133	-0.080976	-1.189991
1416892_s_at	-0.230678	0.230678	-0.271618	1.296181	-1.104814	2.170662	-1.261813	-0.688344	-0.068795	1.048745	-0.204648	0.361658
1416893_at	-0.012348	0.012348	1.240598	-0.140418	-0.907529	2.136925	-1.191664	1.466728	-0.476555	-0.466389	-0.359648	-0.136702
1416894_at	-0.574875	0.574875	0.015504	1.307352	-0.132215	0.979231	0.690786	-1.905549	0.793621	-1.45686	-0.435946	0.798979
1416895_at	0.452096	-0.452096	1.201182	-1.660191	0.686497	0.01958	2.046388	0.131279	-1.269127	-0.147916	0.476066	-0.113343
1416896_at	0.192117	-0.192117	-1.19156	0.15429	0.103481	-0.698446	-2.319569	0.196465	-0.055635	0.719522	-2.319156	-1.089205
1416897_at	-0.813476	0.813476	-0.347591	1.469775	-1.147168	1.554118	-0.920121	-0.527289	1.516073	0.150593	0.524388	0.877823
1416898_a_at	0.046017	-0.046017	-0.583607	-0.228303	-2.05903	-1.309758	-2.677946	-2.854884	-1.538683	-1.088658	-1.864602	-2.12815
1416899_at	-0.844728	0.844728	-1.538679	-1.564476	-1.805421	-1.09867	-1.570379	0.990696	-1.610784	0.117522	-1.622615	-1.300944
1416900_s_at	0.626392	-0.626392	1.042675	0.509781	1.547918	0.484628	2.052654	1.476149	-0.623883	-0.682395	-0.194558	-0.897352
1416901_at	1.630911	3.115381	1.839158	1.391542	-0.128755	1.888743	0.562025	0.128755	-0.060441	1.932444	0.321925	0.938305
1416902_a_at	0.77713	0.836225	2.2504	2.658285	2.411667	0.558447	2.381976	-0.327281	1.759309	0.32728	2.327167	1.914987
1416903_at	0.424577	1.299053	2.280822	0.229434	-0.572754	0.968812	-0.082879	0.235404	-1.299053	-0.615305	-0.5935	1.016124
1416904_at	0.191396	0.472595	0.377289	0.334692	0.166307	0.034458	2.574304	-0.034458	2.042862	2.593307	1.633281	1.21811
1416905_at	0.080839	-0.080839	-0.006676	0.188649	0.40569	0.040713	3.556789	0.069492	0.108353	0.51732	-0.014723	0.490112
1416906_at	0.127069	1.902301	2.784039	2.783744	1.367023	0.873755	1.650368	0.080072	0.821011	-0.080071	2.258672	1.201264
1416907_at	-0.752758	0.752758	-1.292434	0.79427	0.293397	0.289604	1.696675	0.393483	-0.434907	-1.556759	-1.325608	-0.45137
1416908_s_at	1.232528	3.210258	-0.156048	1.56239	1.340718	0.92022	0.497842	1.603044	2.556963	1.94085	0.30376	0.156048
1416909_at	1.458558	1.217982	2.503041	0.666117	1.658912	-0.310427	0.820566	0.908213	1.233184	-1.217982	1.338968	2.048676
1416910_at	-0.106777	1.434822	2.81336	1.602498	0.503717	0.118497	1.80543	0.165044	1.918064	1.132739	-0.165045	2.234756
1416911_a_at	-0.999769	0.999769	-1.888679	-0.161155	-1.195612	0.995362	-0.802649	-1.557591	-0.445339	0.113168	-1.278991	0.751072
1416912_at	1.808998	0.164451	1.941866	1.835552	2.319707	1.541256	2.067269	-0.164451	1.799615	3.80276	1.406549	1.542945
1416913_at	-0.055405	0.055405	0.259234	0.143063	0.090433	-0.104012	-0.178458	1.343803	0.047665	2.035555	-0.181076	2.863412
1416914_s_at	0.299625	-0.299625	0.630161	0.997499	0.475647	0.409931	0.356213	-0.090716	-0.123906	-1.875017	2.510764	0.528731
1416915_at	-0.880724	0.880724	-1.492375	0.233285	-0.843804	1.387576	-0.918334	-0.070821	-0.230711	1.134324	-1.597541	-0.801633
1416916_at	-0.693888	0.693888	0.780366	0.195309	2.167494	1.176553	1.598754	1.074562	0.819255	-1.234428	1.927819	1.308281
1416917_at	-0.092745	0.092745	2.420527	-0.166188	-1.037553	0.556203	-0.577181	-1.489281	-0.624335	0.050539	0.430721	0.768484
1416918_at	-0.108953	0.108953	-2.576541	-1.472405	-1.147125	-1.823509	0.639207	-2.217238	-0.184666	-0.642033	-1.750999	-1.237541
1416919_a_at	0.843961	-0.843961	2.593891	-0.706059	0.129873	0.766024	1.281883	0.410021	-0.516425	0.250435	-0.677294	0.873653
1416920_at	0.435008	-0.435008	1.512181	2.227437	-0.774706	0.954274	-0.034095	-0.638592	1.202556	-0.379563	1.125344	-0.59815
1416921_x_at	0.74129	1.366749	0.220578	1.658662	1.010145	0.079203	3.533377	-0.079204	1.514038	1.006004	2.214623	0.964191
1416922_a_at	1.352313	3.067915	0.65645	1.647343	-0.379633	1.694894	0.784063	0.379633	2.51656	2.465359	1.068946	2.077805
1416923_a_at	0.933894	2.439533	1.83485	1.929175	-0.182362	2.45717	0.474641	1.434834	1.543868	3.211194	0.182362	1.276234
1416924_at	3.076859	1.965633	2.613539	1.621654	0.472454	-0.147221	1.965155	0.147221	0.940595	0.393621	1.050097	1.173483
1416925_at	-0.635059	0.635058	0.964886	1.105531	0.796571	2.19471	1.041411	-0.114538	1.045965	2.024544	-1.292963	1.051865
1416926_at	0.427818	1.415658	0.571265	0.779524	-1.415658	2.195377	0.138709	0.76409	1.366169	1.930461	-0.337509	1.309602
1416927_at	0.985641	-0.985641	1.240691	-0.142857	1.224029	2.299312	0.891059	0.558766	-0.385617	0.520988	1.540163	2.277574
1416928_at	-0.71198	0.71198	2.217338	0.037634	-1.432878	0.025457	-1.024005	-0.211366	0.442137	0.980278	-0.846188	0.255023
1416929_at	0.058302	-0.058302	-1.208259	0.139599	-1.086004	0.365917	1.870108	0.007587	0.230268	1.136146	-1.746408	0.561673
1416930_at	-1.084517	1.084516	0.152093	-0.472533	-1.101123	1.654876	-1.415148	-1.050577	-0.199963	-0.11552	-1.66441	-0.764193
1416931_at	0.2271	-0.2271	1.569989	0.942739	-1.642787	-0.38868	-0.783767	-1.020365	0.783725	-1.046874	-0.539951	1.063193
1416932_at	-0.313291	0.313291	-0.16161	-2.517067	-0.689633	0.039564	-1.527019	-0.864238	-0.508665	-0.618565	-0.622587	-2.998092
1416933_at	-0.326603	0.326603	2.713066	1.422292	0.646132	-0.508097	-0.940909	-0.130401	-0.237533	0.104958	0.454694	1.181646
1416934_at	0.03347	-0.03347	0.358038	0.782207	1.213831	-0.032127	-0.567063	0.162415	0.074658	2.873786	-0.67339	-0.816827
1416935_at	0.442147	-0.442147	1.296955	0.240194	-0.095684	-0.928844	-0.852571	-0.889349	1.035285	0.519789	-2.229669	-0.908381
1416936_at	-0.345371	0.345371	-1.14259	-2.060951	1.083656	-1.329011	-1.061838	0.204901	0.038719	-1.565075	-1.24256	0.69995
1416937_at	1.185674	2.762866	3.438517	1.668526	1.290797	1.134769	1.439665	1.143537	0.275432	-0.275432	2.249489	1.529142
1416938_at	-0.00727	0.007269	0.964779	1.274276	1.609101	-0.841908	0.797946	-0.516787	1.121434	-0.705118	1.54783	2.161596
1416939_at	0.731572	-0.731572	0.342417	0.894268	2.159482	0.429666	-0.203004	0.714885	-0.435135	2.807061	0.447534	0.649433
1416940_at	3.048704	0.157592	2.412292	2.442245	2.680365	1.553581	2.441314	-0.157592	1.072135	1.936981	1.358699	2.189015
1416941_s_at	2.939941	1.071056	0.953996	2.218474	1.30645	1.837415	1.192235	0.44494	2.602967	2.715585	-0.444941	1.865109
1416942_at	0.977077	-0.977077	1.297959	0.560974	-1.17082	0.201221	0.249614	0.933757	2.159848	1.700688	1.468948	0.786227
1416943_at	1.862324	-0.051594	0.795378	2.300906	0.051594	1.044561	1.568348	0.948783	1.178988	3.266236	2.664434	0.954051
1416944_a_at	0.195935	-0.195935	-2.029998	-0.000906	-1.591771	0.01232	-1.819329	0.031603	0.116306	-2.111955	0.587305	-1.236909
1416945_at	0.039239	-0.039239	0.154896	1.561415	-0.070464	-0.826897	0.735535	-0.896551	0.559662	-1.500779	1.417677	-1.389761
1416946_a_at	-0.897967	0.897968	1.078002	-0.914606	1.549345	-1.008523	-0.452055	-0.936947	-0.73903	-1.800012	-0.704589	-0.457311
1416947_s_at	2.138154	1.41238	-0.58795	0.641646	0.613829	-0.517086	-0.835032	-1.412381	0.198027	-0.322198	0.213691	0.773536
1416948_at	-0.038851	0.038851	2.015618	1.539543	0.797515	-0.608109	1.861336	-1.092322	1.573339	0.851835	1.369986	0.427444
1416949_s_at	2.173791	3.05516	1.76629	0.062806	1.808138	0.305342	1.553825	1.79	0.417892	0.463659	-0.062805	2.025096
1416950_at	0.081593	-0.081593	1.543327	-1.42736	-0.894339	0.622786	-1.40819	-1.120221	-0.536662	1.28969	0.287347	0.471651
1416951_a_at	0.668076	-0.668077	0.115429	0.80721	0.372932	0.292938	-0.060538	0.391918	0.899684	3.396124	-0.085169	0.185678
1416952_at	0.286508	1.028276	1.174787	0.978034	-0.006118	-0.202912	0.64042	-1.028276	2.171572	2.29965	1.193488	-0.372825
1416953_at	0.238949	2.122672	2.006602	1.730788	0.585505	0.093667	0.039553	-0.105428	2.177458	2.324682	0.259225	0.105429
1416954_at	2.407701	0.86004	0.291032	2.093569	0.679884	2.768193	-0.86004	1.106217	1.617315	0.773571	0.583468	1.528673
1416955_at	0.891804	-0.891804	1.456115	1.29608	1.366172	0.058242	2.811267	0.79105	1.00142	0.345876	-0.368161	1.801005
1416956_at	-1.080087	1.080086	-1.584883	-1.562839	-0.91936	0.108501	0.871881	-0.67867	-1.513593	-1.544039	-1.034232	0.565958
1416957_at	-0.256311	0.25631	0.336774	0.811168	-0.782832	2.742969	-0.795232	0.576138	-0.127793	0.162877	-0.851935	1.009363
1416958_at	0.05903	0.584387	2.025188	2.437387	1.239109	-0.05903	0.454573	1.001084	2.526249	2.756052	0.942283	0.376071
1416959_at	0.350632	-0.350632	2.576202	2.548601	0.542909	0.138025	0.721881	0.686433	0.245815	1.757115	1.796777	-0.025877
1416960_at	-0.744802	0.744802	-0.048592	-1.595296	-1.265406	-0.324418	-0.614651	-0.691121	-2.463453	-1.764288	0.465296	0.58655
1416961_at	-0.109994	0.109994	0.091793	0.13577	-1.745228	2.333791	-0.879317	0.267714	-0.825625	0.197045	-0.551014	0.768841
1416962_at	0.545213	-0.545213	-0.793957	0.946216	-0.634805	-0.517229	-0.86087	1.551425	0.16058	0.10801	1.203729	2.11422
1416963_at	0.500039	1.718342	2.123609	3.11428	2.677638	1.708462	1.271828	-0.500039	1.247272	2.7979	1.657388	1.711434
1416964_at	0.164498	-0.164498	1.241466	-0.528449	-0.072005	0.055295	-1.060242	-0.557608	-0.58619	1.400149	2.134229	-0.958256
1416965_at	1.950374	0.846887	0.280615	-0.846887	0.861861	-0.385106	1.82092	2.121163	0.876609	-0.397265	-0.032468	-0.182432
1416966_at	0.755699	-0.755699	1.473783	-0.757373	-0.278678	-1.482101	1.274896	0.373601	-0.041286	0.41741	-0.864901	-1.521068
1416967_at	0.557704	-0.557703	-1.447547	-1.296342	-0.331883	-1.733158	1.373342	-0.505489	-0.158809	-1.987314	-1.344313	-1.474676
1416968_a_at	-0.628741	0.628742	0.423008	0.828162	0.790238	2.063631	-1.111612	-0.916496	0.723537	1.978038	0.781157	0.101547
1416969_at	-0.639113	0.639113	-0.28421	2.081688	0.58366	1.114292	-0.03791	1.328821	0.537466	-0.370527	0.968299	-1.613207
1416970_a_at	0.359387	2.7638	0.891839	1.972804	1.02336	0.003284	2.798647	-0.003284	2.555863	1.705871	1.256039	1.44992
1416971_at	1.310158	2.574145	0.109772	1.74755	1.724134	1.474944	3.027573	-0.109773	2.968449	1.4179	0.977135	2.267344
1416972_at	-0.581863	0.581864	-0.62692	2.365874	0.658171	0.235181	-0.022431	-1.258483	-0.666572	0.095446	-0.496755	1.333156
1416973_at	0.319103	-0.319103	1.19588	1.742435	-0.272703	2.116311	0.326889	0.013589	-1.230476	-0.870369	-0.194134	-0.051762
1416974_at	0.294503	-0.294503	2.044256	-0.615229	1.731372	1.944796	2.361248	2.469768	1.510154	1.036663	1.166994	1.437068
1416975_at	0.289395	-0.289395	2.006458	0.355448	0.655564	-0.49629	2.006001	1.837002	1.316767	1.762897	-0.255455	2.059519
1416976_at	0.142607	-0.142607	1.252967	-1.818073	-0.119444	-0.534031	0.245352	1.469381	-0.799808	0.654182	-1.415164	-0.904464
1416977_at	0.667384	-0.667384	0.776933	-1.186389	-0.423748	-0.283722	1.254026	0.259452	-1.567855	-1.217279	1.509373	0.154147
1416978_at	-0.279336	2.107459	2.684176	2.067452	1.979965	0.885008	0.277908	0.268375	0.24027	0.279336	0.822198	2.081277
1416979_at	-0.267049	1.748521	2.383341	2.196941	1.281841	0.773143	0.911914	0.267049	2.959478	2.598989	2.389599	1.390117
1416980_at	-1.312981	1.312981	-1.315368	-1.128589	-1.219308	-1.25026	1.489839	-0.983866	-0.793682	-1.165647	-0.814343	-1.268223
1416981_at	1.503955	1.525646	1.651834	1.797656	1.184403	0.948831	0.310823	-1.525646	1.738205	1.216894	1.257994	-0.381705
1416982_at	0.684497	-0.684497	-0.88322	-0.157227	0.895937	-0.947742	0.349427	1.566445	0.176529	2.368026	-0.188238	-0.207988
1416983_s_at	-0.661508	0.661508	0.625694	2.518882	-1.504889	0.11517	0.770204	-0.16899	-0.400199	0.369024	-0.657439	0.270819
1416984_at	1.9621	1.950237	2.111426	2.478899	1.551624	1.549374	3.008573	-0.197091	2.477394	0.197092	2.924857	1.058801
1416985_at	-0.809367	0.809368	-0.49599	0.507307	-2.025146	0.161825	-1.279265	0.479374	-0.768657	-1.8867	-1.557148	-1.615571
1416986_a_at	0.398891	-0.398891	2.892003	2.046384	2.204553	0.691407	2.092675	1.686633	2.577089	0.87706	1.762437	2.465455
1416987_at	1.352285	-1.352285	1.620706	0.322943	-0.532068	1.416508	-0.531462	0.477396	0.500856	-0.557364	-0.720653	1.273667
1416988_at	-0.848989	0.848989	-1.164284	-0.690392	1.042574	0.84072	-0.200827	0.77183	-1.491996	-0.354981	-1.621762	0.815826
1416989_at	2.938554	2.352695	2.567701	1.81973	2.953518	-0.440308	2.087862	0.440308	1.898968	2.085121	1.712178	2.566718
1416990_at	1.094513	2.083259	-0.054494	1.002708	0.841008	2.687634	0.054494	2.615688	0.499287	2.349272	0.270013	1.761261
1416991_at	-0.004254	0.004254	1.610365	1.561521	2.138369	-0.290537	0.875323	-0.086417	1.346307	-0.285442	-1.06182	-0.269143
1416992_at	0.307146	-0.307146	1.39909	0.763398	0.611719	0.647755	2.029263	0.759812	3.149148	-0.060389	1.603477	-0.103025
1416993_at	0.571505	-0.571505	0.231567	0.721477	0.584524	2.039824	1.044662	-0.919694	0.107723	-1.633666	0.625792	-0.77641
1416994_at	0.874944	-0.874944	2.380579	2.658216	0.753241	-0.274669	1.922293	1.612659	1.184928	1.199309	1.269909	1.301276
1416995_at	0.800077	0.388797	2.252975	1.96615	3.109919	-0.388797	1.064669	0.116668	0.761797	0.085364	1.103148	1.172659
1416996_at	-0.631802	0.631802	1.714112	0.390077	-0.887783	0.47544	0.260621	-0.993221	0.89186	2.046486	0.063927	-0.911277
1416997_a_at	-0.220137	0.220137	-1.154962	-0.751842	-0.49844	-1.781682	-0.938426	-1.632456	-0.912676	-2.694707	-0.827806	-3.268649
1416998_at	0.71877	-0.71877	0.261724	1.966414	2.050527	1.394152	1.894031	1.710564	2.837007	2.533227	1.399362	0.836183
1416999_at	-0.302064	0.302064	0.245329	-0.591913	-0.412919	-0.954037	-0.678386	0.491442	-1.402194	-1.996626	1.664136	0.766894
1417000_at	-0.06358	0.063581	-0.869486	-0.851349	-0.678587	0.398792	-1.784322	1.322546	-2.380275	-1.143964	-0.866581	0.117769
1417001_a_at	0.44049	1.848236	0.469124	2.949094	1.648444	1.7733	0.906125	0.607446	-0.007466	2.736988	0.007466	1.686471
1417002_at	2.30233	0.575238	2.565999	2.877001	2.545612	0.851571	1.803708	-0.575238	1.730702	1.277196	2.326033	1.915256
1417003_at	0.608786	-0.608786	-1.355918	-0.865667	-1.120171	-0.738046	0.184346	-1.429196	1.765759	-0.803061	1.001927	-0.061709
1417004_at	-0.893699	1.776842	0.68376	0.101175	-0.633777	0.574141	-0.375662	-0.417539	2.066227	1.38131	0.893699	1.492558
1417005_at	0.446372	1.158956	-0.91841	-0.881857	1.627219	-1.158956	0.401286	1.582899	0.971566	-0.687866	0.344779	-0.398223
1417006_at	0.019196	-0.019196	0.371419	-1.010305	-0.585436	0.02925	-1.832688	-0.762739	0.812804	-2.821187	-1.148678	-0.707868
1417007_a_at	0.45366	1.8972	1.463538	1.85241	-0.251346	2.496346	0.944032	0.611058	0.492816	2.536813	-0.45366	1.723625
1417008_at	0.580891	0.520879	1.960778	2.364715	2.413602	0.963654	2.838518	0.753746	1.556112	-0.580891	2.190272	1.216967
1417009_at	0.46659	-0.46659	1.954816	1.458663	-0.803507	-0.031377	0.597065	-0.651276	-0.548893	1.137466	0.261143	1.977875
1417010_at	0.568046	-0.234183	0.234183	0.610967	1.035562	0.256526	3.007237	2.062783	2.719892	0.94339	0.960302	1.085773
1417011_at	0.986126	2.615187	2.982267	0.42196	1.774132	0.229795	-0.442506	1.038951	0.868677	0.705832	1.775207	0.442506
1417012_at	-0.69732	0.69732	-0.487692	-0.903966	-1.733267	-0.332709	-1.249569	-0.937274	-2.156523	1.238731	-1.930579	-0.510699
1417013_at	0.930807	0.711129	1.241888	1.03365	3.304132	0.563734	1.986108	0.064236	0.833383	-0.064236	2.674619	1.091147
1417014_at	0.779812	-0.147048	2.120353	1.873893	3.099072	1.254265	1.587011	1.687263	-0.043905	0.147048	2.259622	1.682937
1417015_at	0.221872	-0.221872	1.088301	0.475572	-1.285218	0.616831	3.041629	0.599573	0.313616	0.228288	0.368503	1.026538
1417016_at	0.155963	-0.155962	1.843512	0.971583	2.045333	-0.106003	1.692827	-0.880479	0.968646	-0.157305	-0.383494	-0.462327
1417017_at	-0.194351	0.194351	3.12398	1.321456	0.889281	0.817018	-0.04053	2.21602	0.446623	-0.188068	0.480939	0.57862
1417018_at	-0.676436	0.676436	0.226758	-2.033542	-1.16567	-2.037602	-1.833956	-1.915079	-2.507364	-1.980546	-1.58077	-2.18086
1417019_a_at	1.77133	0.803538	0.026566	2.377416	-0.803538	2.180319	-0.21332	1.551667	0.298183	1.74843	1.211748	0.950203
1417020_at	0.86848	-0.86848	-1.05026	-0.50816	-0.804609	-1.027375	-0.106902	-0.921868	-0.975966	-1.008863	2.197704	0.256602
1417021_a_at	-0.03549	0.03549	0.103894	0.154659	1.986295	0.049519	1.292973	2.211508	0.065177	1.964807	2.274471	0.048264
1417022_at	0.454148	-0.454148	1.643705	0.807729	0.883017	2.170801	1.972309	2.366498	1.584532	2.973763	0.12122	1.068714
1417023_a_at	0.044811	1.742707	2.12457	1.455434	1.924397	-0.044812	2.692273	1.391054	2.851418	0.560875	1.129571	2.773071
1417024_at	0.157759	-0.157761	-0.577798	-1.746984	-0.736993	1.288249	-0.04131	-0.949382	0.583064	1.945444	-0.55924	0.220601
1417025_at	0.412484	1.87122	0.618454	0.765635	-0.589928	1.268745	-1.87122	-0.317811	-0.499269	-0.390604	-0.539836	0.476591
1417026_at	-0.414212	0.414212	-0.210836	-0.169364	0.667367	-1.509237	1.768968	-0.453013	-1.239721	-1.611792	-1.117287	0.392142
1417027_at	1.77663	0.764278	-0.744093	-1.463541	0.569064	-0.833885	0.873226	1.069698	1.255175	0.537522	0.097312	-0.764278
1417028_a_at	-0.411712	0.411713	-1.394331	-1.816324	0.485483	-1.033371	1.300099	-0.013859	-0.969556	-1.707147	-0.984402	-1.612562
1417029_a_at	0.000913	-0.000913	-0.519226	-2.231545	-0.519764	-0.459501	1.064374	1.270925	-0.39568	-1.56067	-1.007491	-1.232391
1417030_at	-0.694292	0.694292	0.37028	0.564006	0.424162	0.81788	-2.822138	-0.394345	0.162619	0.163134	-0.202786	0.721734
1417031_at	-0.843124	0.843124	0.229617	0.166095	0.600396	-0.332568	0.873593	0.502419	1.381035	2.652292	2.235183	0.138909
1417032_at	-0.015893	0.015894	0.482757	0.585989	-1.050437	1.259401	0.22982	1.098661	-0.875792	-1.825347	1.101811	1.260657
1417033_at	0.29314	-0.29314	2.529205	1.513965	1.772378	1.348106	2.022329	1.981701	0.687486	0.536004	3.260459	1.640218
1417034_at	-0.524973	0.524973	1.384602	1.930003	-0.929779	-1.348134	-0.741945	-0.496429	-0.804446	0.44006	-0.804454	-0.232735
1417035_at	1.294061	-1.294061	0.815843	1.236697	1.102789	0.724285	0.763536	0.292413	-0.744911	1.77824	-0.529285	1.871991
1417036_at	0.040799	-0.040799	1.811007	1.207984	-0.178908	0.004533	-0.09876	0.241952	0.032031	0.118727	1.911053	2.749318
1417037_at	-0.556671	0.556671	-0.952835	-1.485548	-2.604484	-2.13931	-1.496219	-0.52963	-1.281374	0.573602	-0.479107	-1.994114
1417038_at	1.222502	2.248499	2.152613	-0.141911	-0.109253	0.351665	0.059776	1.492768	-0.351185	-0.78871	0.141911	1.089448
1417039_a_at	1.165631	1.63922	1.178457	0.671177	-1.045148	-1.63922	0.611197	-0.166731	-1.00668	-0.011652	-0.156632	-0.085225
1417040_a_at	-0.267439	0.267439	-0.512549	0.257899	-0.9267	1.143407	-0.466182	0.5069	-2.156116	-0.490768	1.751667	-0.038236
1417041_at	-0.086279	0.086279	3.086569	1.871753	1.599061	2.270766	-0.339099	0.880593	1.278003	0.74887	0.853177	0.836701
1417042_at	1.055377	0.009404	1.580769	1.739822	2.056122	0.9036	2.927492	0.155822	0.904326	-0.009404	2.789962	0.784733
1417043_at	0.962646	-0.962646	-0.834436	0.146049	2.14347	-1.421853	-0.621578	0.147802	-0.027595	-1.285607	-0.341679	0.00082
1417044_at	-0.475389	0.475389	-1.323263	0.162026	0.314416	-1.845816	-0.8518	-0.671811	0.011973	-2.860765	-1.266165	-1.57351
1417045_at	0.015613	-0.015613	0.724577	-1.089907	-0.211134	1.854664	-1.473972	-0.414034	0.059471	-1.34157	-0.909405	1.042014
1417046_at	-0.031223	0.031223	-0.080726	2.095838	-0.044706	-0.971434	-0.892978	-1.577899	-0.278299	-1.588251	0.470491	0.304191
1417047_at	0.05276	-0.05276	-0.034279	0.299274	1.815411	-0.091157	0.1497	2.958835	-0.090814	0.032084	1.558011	-0.011394
1417048_at	0.765004	-0.765004	1.839068	0.751864	-0.160441	-0.722245	-0.662107	1.984422	0.515802	-0.742971	0.130219	-0.727322
1417049_at	1.118407	0.365136	1.465926	1.550227	-0.365136	3.343011	-0.006239	1.633865	1.223504	1.695869	0.636557	2.130843
1417050_at	2.570952	1.592941	0.509754	0.325627	1.244725	0.134646	1.103005	1.152971	0.884632	-1.592941	0.95796	1.39031
1417051_at	-0.238284	0.238284	-1.254019	-1.991582	-0.81075	-1.510937	1.49839	-0.574076	-0.060999	-1.142653	-1.929736	-1.275837
1417052_at	0.131274	1.279242	2.772724	0.479091	0.93662	0.030293	-0.116518	-0.19916	-0.839902	-0.896199	0.332767	0.896199
1417053_at	1.21	0.046501	2.306396	2.018394	1.514214	1.198074	0.933142	0.600019	-0.046501	-0.296977	2.59266	2.42974
1417054_a_at	-0.240968	0.240968	1.05961	0.837616	-1.193267	2.034543	-0.351709	0.170588	-0.176496	2.171103	0.189099	1.244278
1417055_at	1.762163	-1.19795	1.19795	0.638341	1.922415	2.310576	1.076777	1.256839	1.409673	1.320476	2.908057	1.098287
1417056_at	-0.009897	2.605789	1.970909	2.944115	0.474732	1.215633	0.610379	0.710907	0.652921	1.079866	0.009896	2.239902
1417057_a_at	0.14295	-0.14295	-0.851543	-1.15061	1.30505	1.595397	-0.031958	-1.618094	0.324963	-0.684747	-0.993746	0.790256
1417058_a_at	-0.053118	2.393391	0.051763	0.229235	0.654785	-0.594746	0.920926	-0.908756	0.887598	2.162121	-0.087527	0.053118
1417059_at	0.107894	1.998552	1.291673	0.106749	0.114009	-0.20283	1.382598	-0.910903	-1.48313	-0.451806	0.838831	-0.107894
1417060_at	-0.031456	0.031456	-0.727692	-0.699937	1.420133	-1.177132	-1.090707	-0.108889	-0.51107	-0.59458	1.959578	0.972584
1417061_at	-0.378046	0.378046	1.291809	1.524914	-1.201295	1.04265	-0.910565	0.642696	1.043081	1.617213	-0.896171	0.482358
1417062_at	-1.102928	1.102929	-1.433101	-2.451258	-1.50971	-0.304438	-0.695562	-1.561364	-0.931805	-0.21623	-2.380847	-1.86484
1417063_at	-0.613001	0.613001	1.293774	-0.591139	-0.400215	1.118208	-1.642784	-0.995128	-1.743884	-0.172931	0.649978	0.233097
1417064_at	-0.71348	0.71348	0.228048	-1.114941	-0.108482	-0.279441	-1.429651	-1.212356	-1.008851	0.515864	0.794733	-2.508502
1417065_at	3.381108	2.532897	1.663936	-0.141472	0.887733	0.213007	1.631181	1.040817	1.513234	1.395208	1.173945	0.141472
1417066_at	0.85732	0.08856	1.599681	1.811369	1.703809	-0.08856	1.024316	-0.325762	1.722328	-0.210294	2.612219	2.081993
1417067_s_at	0.320158	-0.320159	0.946908	2.606892	2.751888	-0.411804	1.355486	0.837616	1.750262	1.317657	0.905964	0.415767
1417068_a_at	0.317603	1.313151	-0.781415	0.797888	-0.241807	0.614063	0.015752	0.227929	0.781414	2.15684	1.303242	2.76352
1417069_a_at	0.897195	-0.897195	1.062051	0.393409	1.23867	3.172276	0.720222	0.628421	0.553401	1.474096	0.072661	-0.197659
1417070_at	1.551314	-1.551314	1.47734	0.795497	1.054526	1.195606	0.175023	0.393019	1.370089	2.326978	1.779604	1.568192
1417071_s_at	-0.688993	0.688993	-2.780504	-2.221738	-1.316692	-1.205896	-1.858184	-1.421925	-1.019011	-0.196532	-2.361358	-0.332643
1417072_at	0.674698	-0.674698	0.903017	-0.815691	1.574183	0.514764	0.720008	1.474495	1.3002	2.472161	-0.011857	-0.488498
1417073_a_at	1.990755	1.672364	0.36457	-0.36457	2.76555	-0.001491	2.375035	1.509859	1.81782	0.358957	0.965891	1.959153
1417074_at	-0.812289	0.812289	0.252243	0.822992	-0.907726	1.417588	-1.018821	-1.276339	0.085438	1.785978	-0.387679	-0.328723
1417075_at	-0.150244	0.150245	-0.523098	0.391207	1.476393	0.044663	0.635443	-1.48479	1.795943	0.534858	1.847786	1.384047
1417076_at	-0.165905	0.165905	-0.311518	-0.195609	-0.262613	1.943513	2.551858	-0.12207	0.881688	-0.255579	1.383839	-0.259709
1417077_at	0.523888	-0.523887	1.138845	1.807631	1.435569	-0.023107	-0.540868	0.539667	1.50037	2.945181	0.766978	1.113461
1417078_at	0.681758	-0.681758	0.51505	-0.661143	0.647426	2.22297	1.252445	0.875078	1.745791	1.381556	-0.449304	2.033868
1417079_s_at	-0.059181	0.059181	-1.725936	1.038447	1.160909	-0.510358	1.134283	0.361146	0.220732	-0.22645	-1.948565	0.153124
1417080_a_at	0.615445	-0.718943	1.214137	1.205464	1.697323	-0.433722	1.729156	-0.733245	1.427415	-0.950076	0.433722	0.952679
1417081_a_at	-0.333047	-0.668765	0.585701	2.398781	0.48565	-0.080925	1.912489	0.505148	1.760134	1.949233	0.668765	1.58148
1417082_at	1.876012	3.009248	1.273391	1.949372	-0.287989	2.789807	0.287989	0.775988	1.483762	2.649692	1.842315	2.015359
1417083_at	0.657457	2.202388	0.63972	1.151644	-0.045771	1.875919	-0.428434	1.152441	-0.250715	2.694644	0.428434	1.773721
1417084_at	0.031444	-0.031444	-0.200239	-0.276374	0.80189	0.027361	3.34425	0.436011	0.218264	1.37708	0.930086	0.300955
1417085_at	-0.257852	0.257852	-0.942113	-0.902088	-0.938504	-1.04354	-1.037118	2.475999	-0.641097	-0.966544	-0.794507	-0.763518
1417086_at	-0.232694	0.232695	-2.095174	-1.277278	-0.382063	-0.677149	0.022958	-0.906616	-0.419293	-1.155507	1.70677	0.791652
1417087_at	1.426827	0.721943	-0.356401	0.153219	2.177077	0.704383	2.072253	0.867417	0.592496	0.356401	2.965188	2.178702
1417088_at	-1.18746	1.18746	0.172485	0.076662	1.435406	-0.562252	1.972929	1.982815	-0.210029	0.412644	-0.053596	-0.003795
1417089_a_at	-0.084987	0.084987	-0.627988	-1.584327	-1.330081	-0.681782	1.541554	0.735167	1.204795	0.303519	-0.763952	-1.119106
1417090_at	0.639934	2.659586	1.539313	-0.348595	-0.875272	0.585206	1.199347	1.680468	0.266425	1.510815	-0.233592	0.875273
1417091_at	-0.043279	0.043278	0.594144	-1.136595	2.152199	1.107049	-0.660812	-0.498418	1.181502	-0.297697	-1.008751	-0.60329
1417092_at	1.411045	3.459469	2.768437	1.034151	0.05389	1.357438	1.811402	1.926089	-0.05389	1.083126	0.91789	1.182222
1417093_a_at	0.085147	-0.085147	0.809109	-1.337595	0.651021	0.277387	-0.436625	-1.489349	-1.545411	-1.335204	-1.234748	-2.269819
1417094_at	1.455779	0.164977	-0.38364	-1.004143	2.237639	-0.710778	0.546389	-0.312229	0.157182	-1.205	0.681181	-0.164977
1417095_a_at	0.587415	-0.587415	0.079555	1.687287	-0.224289	1.148563	-0.270726	2.486423	2.308877	1.134165	1.287234	0.856349
1417096_at	0.320998	-0.320998	-0.725794	0.922296	0.353927	2.157368	0.547148	-0.182735	0.408316	-1.479813	-1.402865	0.169438
1417097_at	0.538819	-0.538819	-2.070496	0.380425	0.738429	-0.675913	-1.452953	-1.215302	-0.656142	-2.18582	-0.167314	0.386862
1417098_s_at	-1.265941	1.265941	0.516505	1.078284	-0.151674	-1.356955	-0.307838	-0.66833	-0.041926	-2.141442	-0.887087	-0.469736
1417099_at	-0.939099	0.939099	0.883721	1.391603	-0.792101	2.04411	0.988055	0.603837	0.872812	2.129613	-0.153408	-0.223421
1417100_at	0.375647	-0.375647	1.546859	1.384466	0.763164	0.962044	-0.320897	0.236574	-0.75685	-0.047383	2.740303	1.335909
1417101_at	-0.83462	0.83462	-2.805466	-0.819724	-0.493702	-1.470025	-0.186508	-0.986902	0.436915	0.154906	0.50671	-0.192381
1417102_a_at	1.495916	1.452138	2.571522	2.772709	2.874556	0.007649	2.915982	-0.007648	2.350511	2.068576	1.724601	1.863739
1417103_at	0.41612	-0.416121	1.165592	1.10787	1.457187	-0.67913	1.618374	0.18514	-0.77875	-1.490156	0.506758	1.100589
1417104_at	0.781375	3.098582	2.314962	1.329841	0.207966	1.080361	0.514616	0.193054	0.110244	-0.110244	0.894031	2.083924
1417105_at	-0.379594	1.437352	1.950061	0.715964	-1.188741	0.020574	-0.44978	-1.066958	1.4075	-0.326155	-0.021949	0.379594
1417106_at	0.337223	-0.337223	1.645324	1.870134	0.839685	1.023903	-0.393422	0.040229	1.200324	1.749691	0.82309	-1.419893
1417107_at	-0.732359	0.732359	-1.1752	1.20538	-0.179927	-0.22255	-1.546633	-1.370563	0.553085	-1.542861	0.613366	-1.324141
1417108_at	0.619729	-0.619729	0.031856	0.164103	0.421531	-0.604764	-1.308928	-0.869832	0.595803	0.249777	1.742675	2.061662
1417109_at	0.728997	-0.728997	1.543646	2.68283	1.941569	1.365392	0.855387	-0.482722	1.593204	1.818363	2.01655	1.319526
1417110_at	0.821591	-0.821591	0.878222	0.324543	-0.644957	1.543122	1.050324	0.48154	-1.067845	1.24973	0.748872	2.304013
1417111_at	0.033652	-0.033652	1.675849	0.708271	0.236899	1.044166	0.079784	1.050116	0.564463	3.588187	0.727865	0.390512
1417112_at	1.107608	1.130065	2.235424	0.760452	0.187953	-1.130065	-0.297783	0.903948	-0.383346	1.576646	-0.61029	-0.185076
1417113_at	-0.735989	0.735989	-0.052572	-0.701526	-0.57981	-0.637474	-0.489381	-0.430426	0.751135	2.774755	-0.038945	0.208018
1417114_at	0.09085	-0.09085	0.439539	-1.320205	2.356247	1.101711	0.828106	0.935257	1.853609	0.237496	-0.491622	1.001251
1417115_at	-0.05739	0.05739	-0.365709	-1.302346	0.384881	-0.818549	1.342294	1.60442	0.479583	-1.645394	0.435505	-0.948951
1417116_at	1.357005	2.0156	1.826283	-0.587767	1.172338	-0.288644	2.613343	1.236548	1.152607	-0.235432	0.514818	0.235432
1417117_at	-0.355073	0.355073	-2.05458	-1.420003	-1.769894	-1.451496	1.175435	-1.892536	-1.984647	-0.660614	-1.234851	-0.985792
1417118_a_at	-0.137379	0.137379	1.251165	1.028094	1.438428	1.528722	-0.313667	0.246085	-1.384119	-1.362571	0.968087	0.665333
1417119_at	-0.73004	0.73004	-3.110523	-1.025268	-0.883006	-1.288233	-1.511018	0.023068	-1.407577	-2.096978	-0.367758	-1.674888
1417120_at	-0.035802	0.035802	0.749872	-2.260816	-0.641322	-0.697489	-1.768287	-1.099381	-0.634521	0.141545	1.256878	0.139459
1417121_at	0.58396	-0.014463	0.108541	0.208936	2.007197	0.081902	2.099442	2.302137	2.424861	1.012702	0.164377	0.014463
1417122_at	-0.286915	0.286915	-0.345695	0.29445	1.384263	1.218977	-0.931011	0.430743	0.885681	-0.1819	0.366561	2.865363
1417123_at	0.141048	-0.141048	2.102252	-1.371585	1.412345	1.255322	1.429804	0.751412	0.992305	-0.328632	0.965107	1.789657
1417124_at	1.575172	3.301593	1.905556	1.873325	-0.096666	2.069499	0.096666	0.977217	0.958997	2.135773	0.363961	0.636832
1417125_at	0.459265	-0.459266	1.497738	1.138505	0.461584	2.024856	-0.021238	-1.381454	1.909688	-0.225411	0.558849	0.334896
1417126_a_at	-0.01217	1.666724	0.870409	2.085637	0.031875	1.037192	1.227541	0.898758	1.288919	3.538189	0.01217	0.855434
1417127_at	-0.838341	0.838341	-1.783779	-1.390556	-1.984473	-2.102964	-1.258321	-1.711038	0.284084	-2.451467	-0.38399	-1.655553
1417128_at	2.050979	0.384697	1.7963	0.041433	1.016999	1.66816	0.40663	0.752135	0.597183	-0.041433	3.374418	0.505599
1417129_a_at	3.593964	0.9417	0.030368	0.916322	-0.030368	0.460625	2.275801	0.897053	0.866546	0.48691	1.31686	1.048615
1417130_s_at	2.161665	2.070298	1.44529	-0.098702	0.533457	2.035004	2.580752	2.394527	1.034283	-0.181212	0.098702	1.417601
1417131_at	1.333288	-1.333288	-1.488042	-0.034306	0.226688	1.303988	-0.929573	0.319077	-0.268081	0.527859	-0.605228	-1.51687
1417132_at	0.341409	-0.341409	-0.026272	0.421431	-0.980052	0.770736	-0.757748	-0.513451	0.116932	2.260066	1.967093	0.727657
1417133_at	1.277439	2.437263	1.200991	0.008717	2.533279	0.114571	0.467868	-0.467868	2.181669	2.04094	1.516069	1.239666
1417134_at	0.574492	-0.574492	-1.923566	1.646128	-0.699749	-0.685471	-0.510326	0.217636	0.869867	0.950987	0.355994	-0.959347
1417135_at	1.905777	2.643717	1.397108	2.4119	3.156684	0.353433	1.839805	1.631733	0.832113	0.957992	0.929749	-0.353433
1417136_s_at	0.831271	1.318865	0.845491	-0.670783	1.158271	0.962282	1.432697	0.925631	0.55146	-0.827811	-1.318864	-0.990705
1417137_at	-0.630948	0.630947	2.755381	-0.386505	-0.389365	-0.600515	-0.572827	-0.053926	0.85216	-0.693793	-0.567882	-0.298639
1417138_s_at	2.212987	1.407359	2.368731	1.477169	2.90363	1.123159	2.171118	0.11856	2.756888	-0.11856	2.757901	1.370586
1417139_at	0.441309	-0.441309	-0.715114	-0.148254	-1.56728	-2.692123	0.326706	-0.234665	0.503174	0.520259	-0.647233	0.739075
1417140_a_at	-0.799258	0.799259	-1.185041	-0.1668	-0.569887	-0.322713	-1.05183	-0.410862	0.800783	2.378626	-0.471638	0.320883
1417141_at	-0.469082	0.469082	-0.191055	0.468188	-0.30962	1.9957	-1.504253	-1.38657	-0.990022	-0.098117	-1.467247	-0.338751
1417142_at	-0.430268	0.430268	1.368113	0.627704	0.1394	-1.952209	-0.516829	-1.64059	-0.489469	0.595492	-0.458332	-1.385177
1417143_at	-0.37545	0.37545	-1.244634	-2.43892	-1.453628	-2.959905	-2.191379	-1.623342	-2.708176	-0.420268	-1.640306	-1.465616
1417144_at	-0.039646	0.039646	-0.242851	1.284527	0.043219	0.185876	0.89727	-0.725045	-2.144162	-0.917883	1.564958	0.181641
1417145_at	-0.780694	0.780694	-0.548537	-0.886657	0.292448	-0.240334	-1.435895	0.180696	1.407027	-1.819966	-1.237279	-1.58317
1417146_at	-0.199807	0.199807	2.882485	2.466275	1.080203	0.845974	0.743476	0.927539	-0.368676	0.85177	2.097469	1.283151
1417147_at	-0.262294	0.262294	0.182643	0.228857	0.590276	-1.502726	2.30574	1.725116	-0.038114	1.308455	0.977285	0.009793
1417148_at	-0.660352	0.660353	-1.068738	-1.980198	-1.71579	-2.745475	-0.556013	-0.546142	-0.245412	-1.523892	0.421262	-0.216929
1417149_at	-0.38871	0.38871	0.119126	-0.804049	1.405095	0.305705	2.060735	-0.893049	-0.622562	-0.481237	1.701385	-0.107405
1417150_at	-0.047436	0.047436	-0.159704	-0.528863	-1.850149	1.897962	-1.496359	-0.231472	0.310367	-1.238206	-1.27758	-0.53297
1417151_a_at	0.236534	-0.236534	0.068597	-0.612512	-0.589635	-2.124836	-0.661197	-1.346485	-1.270556	-1.528591	-2.699079	-2.692621
1417152_at	-0.915853	0.915853	-2.002846	-1.079023	-0.992453	-2.035198	-1.712678	-2.365395	-1.821017	-2.878587	-1.694022	-2.558913
1417153_at	-0.819613	0.819613	-0.137016	-0.461745	0.553873	-0.406842	-1.361637	-0.180153	-2.578523	-2.003062	0.189364	-0.292876
1417154_at	-1.06445	1.06445	-0.269754	-1.906456	-0.980995	-0.494588	-1.163149	-0.652666	0.885248	-2.4544	-1.075598	-0.990749
1417155_at	0.278022	-0.278022	-1.26709	-1.871377	-2.459138	-2.460737	-0.570484	-0.363873	-0.099627	-1.037421	-2.350256	-2.024893
1417156_at	-0.851394	0.851394	-2.069376	0.033284	-1.790413	-1.200793	0.157084	-1.959578	-1.414706	-2.052383	0.018873	-1.330856
1417157_at	-0.322269	1.828532	1.709402	1.060822	1.958995	0.717038	-0.443188	-0.025909	-0.220459	-1.077299	-0.160872	0.322269
1417158_at	-0.448135	0.448135	-1.361996	-0.429794	0.314457	0.686378	-0.967329	-1.115201	-0.837982	1.971086	0.885026	0.664506
1417159_at	-0.64695	0.64695	-1.412203	-1.275355	-0.272759	0.856088	-1.439234	-0.70918	-1.239709	-0.741903	-0.598455	1.704788
1417160_s_at	-0.344922	0.344922	-0.823515	-0.082851	-0.225184	1.20919	0.611571	0.54411	-1.663315	2.21831	0.758917	0.721994
1417161_at	-0.467383	0.467383	0.689043	-0.38379	-1.242362	1.532869	-1.136413	-0.743746	-1.522571	-0.123554	1.049769	0.919154
1417162_at	-0.169489	0.169489	0.691588	0.138008	0.659962	-0.06915	-0.006863	-1.220046	2.944882	0.630569	1.110985	-0.197649
1417163_at	0.084801	-0.084801	0.056422	0.45455	-0.568754	-0.591507	2.917117	-0.415119	-0.325502	-0.485667	1.015362	-0.499817
1417164_at	-0.107426	0.107427	0.223956	2.356054	0.368493	-0.939951	2.283777	-0.421384	0.268251	-0.253408	0.348976	0.990057
1417165_at	1.523256	1.437613	2.795619	2.36833	0.32885	2.729806	-0.32885	1.935382	2.066405	2.899808	1.9631	0.988957
1417166_at	0.187975	-0.187975	-1.136994	1.326013	-0.553072	1.826272	-0.939958	0.904737	-0.625333	1.266281	1.229684	0.435884
1417167_at	-0.026149	0.026149	0.412063	0.654926	-1.050831	-0.703079	-1.469952	-0.94769	-2.093425	-1.603334	0.665419	0.831465
1417168_a_at	-0.076535	0.076535	2.116388	2.070832	2.560745	0.015123	0.024827	0.004989	1.577125	0.603422	0.932902	-0.069285
1417169_at	-0.055222	0.508834	2.112944	2.320312	1.752868	-0.108271	0.197739	0.055222	2.167611	2.049599	1.765541	0.375589
1417170_at	-0.5316	0.5316	0.762276	0.374449	0.283401	1.568178	-0.237499	0.659123	-0.052303	2.391834	-1.582242	0.573647
1417171_at	0.296452	-0.296452	0.688618	0.768993	3.005741	1.706939	-0.26746	-0.180846	-0.25539	1.181283	-0.07277	0.166376
1417172_at	-0.579954	0.579954	-0.130923	-0.175808	-2.781797	0.70919	-1.719884	-0.727996	-1.475449	-1.230797	-1.127264	-0.121556
1417173_at	-0.175451	0.175452	1.761875	-0.785128	0.308851	0.145567	-0.082883	0.693603	-1.207962	-1.425584	1.789793	-0.122169
1417174_at	0.31476	-0.31476	0.90981	-1.939234	-0.566157	-0.939099	0.684035	-0.45915	0.792712	-0.405086	1.519885	-1.201738
1417175_at	0.556595	-0.556595	-0.180997	-0.46118	0.880364	-0.705067	1.915062	-0.321933	2.116787	1.101104	-0.719537	0.615709
1417176_at	-0.399286	0.399286	1.387497	-0.133809	1.270469	-1.328524	0.403866	0.234957	0.407861	0.067719	2.691293	0.481323
1417177_at	-0.887389	1.389452	-0.473258	-1.92713	-2.008646	-0.214183	-0.448839	-0.68887	-1.042282	-1.359227	-0.815601	0.887389
1417178_at	-0.539115	0.539115	-0.729854	-0.666438	1.37441	-1.104092	-0.324314	0.009265	-1.171177	-2.450472	0.352579	-1.329481
1417179_at	-0.417372	0.417372	0.093731	-2.348937	-0.086	-2.595253	-2.130855	-0.907265	-0.60464	-1.267305	-0.847716	-1.861906
1417180_at	-0.446224	0.446224	-0.191332	1.823036	-0.023633	-1.14855	0.353807	0.604195	-1.423965	0.950651	0.654279	1.73089
1417181_a_at	-0.959179	0.959179	-2.007043	-2.116472	-2.193833	-2.900329	-0.606528	-1.058546	-1.949013	-1.207257	-1.688207	-0.839946
1417182_at	-0.063948	0.063948	0.830103	1.91344	1.555508	-0.325519	0.207126	0.610238	3.055968	1.910132	0.950866	0.469896
1417183_at	0.60627	-0.478655	1.792412	2.018004	1.968313	0.478655	2.189542	-0.303186	2.002287	0.972766	2.33288	1.968939
1417184_s_at	0.870642	2.285058	0.23718	1.501529	0.183441	0.373516	2.759003	-0.183441	2.318462	1.814396	2.242603	1.545957
1417185_at	-0.2542	2.747573	2.151109	1.770765	0.474426	0.653292	0.898029	1.562039	0.2542	2.800961	1.886149	2.140554
1417186_at	0.208443	1.941495	0.862365	1.830914	1.629891	1.815602	0.293432	-0.862365	1.992737	2.812202	1.602988	1.216826
1417187_at	0.778487	-0.778486	-0.625904	1.902399	-0.664355	0.700898	-0.767313	0.656056	-0.065595	1.838262	0.868929	1.409186
1417188_s_at	-0.629248	0.629248	-1.532586	-0.160401	-1.029634	2.000188	-0.41328	-0.345613	-0.674303	-0.92312	0.848267	0.792647
1417189_at	1.205166	1.833861	1.346088	3.154371	0.546077	3.0449	1.278145	-0.018748	0.018747	1.55264	0.96379	1.732796
1417190_at	0.189813	-1.324635	1.324635	2.512848	1.506416	0.634151	0.890834	-0.043941	0.750949	0.444914	1.974498	0.401131
1417191_at	-0.085698	0.085698	0.148709	1.297954	1.343241	-0.091379	0.217717	0.390998	1.757312	3.277538	0.765274	0.175745
1417192_at	0.581068	-0.581068	1.548078	1.507746	0.860716	3.106803	0.747703	2.046836	0.846248	1.459504	1.23831	-0.391371
1417193_at	1.123249	-0.125119	1.710256	2.30688	3.116092	1.147605	2.964942	0.125119	2.118666	1.297833	2.071069	1.196419
1417194_at	0.800564	-0.800564	0.740906	1.183486	1.855638	1.859261	0.905404	0.071056	-1.034551	0.953878	0.832438	2.255509
1417195_at	-1.150777	1.150777	0.804609	0.420443	-0.885888	1.582731	0.472096	1.235004	-0.230536	0.620513	-1.269143	1.359195
1417196_s_at	-0.30792	0.30792	1.622778	2.39159	1.914199	0.533462	0.453473	2.591137	1.887956	2.55874	0.432863	0.96974
1417197_at	0.092329	-0.092329	0.312969	1.102538	1.09122	0.370713	1.263136	0.497228	2.609378	2.210417	1.894417	-0.755884
1417198_at	-0.344713	0.344713	1.952565	0.97731	1.060439	0.096469	-0.751739	-0.814653	1.781646	-0.75805	-0.630258	0.795164
1417199_at	0.144484	-0.144484	-1.047255	-2.050824	-1.193898	0.413355	-0.121297	-0.079978	0.605007	1.871476	0.451646	-0.411749
1417200_at	-0.213312	0.213311	-0.633487	-0.679608	-0.243841	1.846288	-2.375216	-0.11165	-0.712573	-0.16998	-1.496223	-0.654185
1417201_at	0.466994	-0.466994	0.089401	0.876239	0.227099	1.288608	3.169125	1.26889	0.867035	0.077775	-0.370724	-0.149109
1417202_s_at	0.761638	-0.761638	0.977069	1.542753	1.471251	1.66106	1.879299	1.927311	1.227663	3.308647	0.871747	2.502201
1417203_at	-0.241458	0.241458	1.624735	1.899666	0.212471	0.583499	-1.008839	-1.23738	-0.881173	1.134608	-0.165288	0.003002
1417204_at	0.82157	3.351289	1.967752	0.186816	1.179651	1.063049	1.264774	0.058585	0.951649	0.253019	-0.125392	-0.058585
1417205_at	1.573348	1.053293	3.542449	1.892181	0.943103	1.961415	0.796263	0.761992	-0.421273	0.421273	0.99693	2.041913
1417206_at	0.178647	-0.178647	1.303878	1.499947	-0.236983	1.422103	-1.173418	0.481634	-1.271213	0.037056	-0.726065	1.320075
1417207_at	0.181352	-0.181352	-1.885102	0.013336	-1.847979	0.686747	-1.980786	-0.786815	-1.273514	-0.877722	0.466046	0.571108
1417208_at	0.297322	-0.297322	-0.143301	0.041567	0.109366	-0.99265	1.310375	-1.238937	1.14324	1.026517	2.028612	1.372166
1417209_at	0.643923	0.340066	-0.13613	-0.340066	-0.229754	0.547072	1.088616	2.046104	0.312799	0.921752	2.950597	1.779327
1417210_at	0.00701	-0.00701	1.268039	1.460921	-0.71553	1.455142	0.644913	0.837274	0.350304	2.14929	-1.424831	0.339793
1417211_a_at	-0.008722	0.008722	2.711137	-0.168273	-0.424854	-0.099777	-0.136755	2.061382	-0.145245	-0.055602	-0.380804	0.455778
1417212_at	0.240593	-0.240593	1.551696	1.26867	2.173241	0.502845	1.044246	-0.383404	0.31841	-0.589552	2.523663	1.30259
1417213_a_at	1.088713	-1.088713	1.841842	1.862813	1.583558	2.743681	2.699369	1.593807	1.715299	1.652562	1.963263	0.720579
1417214_at	0.005386	-0.005386	-0.714526	0.419257	-1.710808	-0.411931	-2.523155	-1.646097	-2.43361	-1.217023	-2.096438	-1.555712
1417215_at	-0.674425	0.674425	-0.446033	0.678051	-1.487245	0.586123	1.020239	-0.636138	-1.634834	-1.579635	0.667183	0.514864
1417216_at	-0.364461	0.364461	-0.643063	-2.047156	0.156409	-1.257524	-2.167824	-0.228775	1.164851	-0.688387	-0.729977	0.549344
1417217_at	0.19908	-0.19908	-0.65529	0.083441	-0.081498	-0.401247	-0.883353	0.627522	0.61225	1.815456	1.253235	-1.978412
1417218_at	-0.720839	0.720839	-1.105633	0.50102	0.191347	-0.47959	0.855934	-1.572632	-1.070974	1.969589	-0.260918	-0.172185
1417219_s_at	1.129134	2.777312	2.051941	0.603732	-0.603731	2.465541	0.885022	2.384372	0.490961	0.913884	0.924295	1.99053
1417220_at	-0.889246	0.889245	-0.956856	-1.878226	-1.459424	-2.184827	-1.191153	-2.292557	-2.198049	-2.333182	-2.621521	-2.536589
1417221_at	0.580142	-0.580142	-0.862677	1.343444	1.402157	1.549514	-0.004141	1.676601	-0.030467	0.18283	2.30022	-0.026507
1417222_a_at	0.094829	-0.094829	-0.44115	0.650349	0.495682	0.964605	-1.251799	0.852312	1.067642	2.868271	0.011341	0.52547
1417223_at	-0.679049	0.679048	0.653497	-0.093992	-0.959611	-1.63202	-2.803364	-0.892723	0.107932	-0.532366	0.173461	-1.140517
1417224_a_at	-1.444966	1.444966	-1.086051	-1.169442	-1.644203	0.541471	-0.249883	0.640941	-0.127189	-1.11153	-0.954398	0.608976
1417225_at	0.471854	2.350951	0.783793	1.917909	2.983418	0.461026	0.917764	0.266209	0.965166	-0.734969	0.597232	0.734968
1417226_at	-0.312682	0.312682	-0.091944	-1.757702	-2.000502	-1.048292	-0.660103	-2.404013	-0.225409	-2.358217	-0.054712	0.076473
1417227_at	0.377719	-0.377718	1.734751	0.686402	2.101619	-1.069414	1.594747	0.164021	1.244242	0.726518	2.190089	1.339449
1417228_at	-0.382677	0.382677	1.68678	0.127523	-0.15426	-1.17688	1.075871	-1.103516	-1.072137	-1.181527	0.292086	-1.473235
1417229_at	-0.203583	0.203583	1.986623	0.600058	0.215556	2.361687	0.592554	1.464342	-0.951039	0.364675	1.333773	1.980598
1417230_at	-0.048577	0.048577	-0.180924	-0.917721	-0.163045	0.61648	1.162744	-1.586933	-0.175756	2.09034	-0.40999	-1.147683
1417231_at	0.33265	-0.33265	0.764347	-0.427079	-0.659213	-2.33663	-2.157732	0.30255	0.003206	-1.493616	-1.498787	-0.790226
1417232_at	0.513909	-0.513909	1.581589	1.102815	1.01035	0.309888	-0.445934	0.981764	0.497494	2.902961	0.019899	-0.581193
1417233_at	1.1948	0.586483	2.012585	2.83939	2.899335	0.613028	1.256852	-0.586483	1.669216	0.678774	1.776392	1.930227
1417234_at	-0.27883	0.27883	-0.937741	-0.039303	-0.728598	-1.542429	-0.264787	0.337335	-0.546823	-1.615655	0.910774	-2.717502
1417235_at	0.420499	2.580538	0.569491	2.027652	0.462693	1.255915	2.861224	0.204695	1.405895	0.824336	-0.4205	0.456427
1417236_at	0.291504	-0.291504	0.194521	0.573535	1.546333	0.266188	2.445088	0.336261	2.426176	-0.347064	1.207504	1.951477
1417237_at	-0.222987	0.222987	0.000962	-0.541209	0.811243	-1.139352	0.847326	-2.207161	-0.9373	-1.8908	0.565607	-0.044001
1417238_at	0.73625	-0.73625	2.324518	0.368597	-0.007235	1.989317	-0.085544	0.677528	-0.735396	-0.41028	-0.604418	0.263417
1417239_at	0.758081	2.685087	1.7718	1.268539	1.999995	2.431097	2.075905	1.102367	2.368543	2.826329	-0.758081	1.402284
1417240_at	-0.303809	0.303809	0.863837	1.098861	-0.627447	1.433729	-1.144653	1.327525	-0.705291	-1.491596	-0.776902	-0.125746
1417241_at	1.756765	1.084714	0.857834	1.477706	3.210465	0.033439	2.500172	0.295558	1.997532	-0.03344	2.009519	1.021267
1417242_at	0.786458	2.174856	3.501745	1.667779	0.828435	0.939895	-0.454153	0.556044	0.495493	0.877909	0.928402	0.454153
1417243_at	-0.552068	0.552068	0.500182	-1.392992	0.566673	-0.884437	-1.015852	-0.663112	-0.190461	-1.621208	-2.24629	-2.21642
1417244_a_at	-0.50909	0.50909	1.141359	-0.685486	0.184544	2.382132	-1.029277	-0.216654	-1.263445	-0.145795	-0.253735	0.492765
1417245_at	1.194486	1.025817	2.343168	-0.307276	1.449457	-1.025817	0.591816	-0.308789	0.526235	-0.213592	1.745603	-0.061586
1417246_at	0.617191	-0.617191	-0.725507	0.38315	-0.365327	1.071794	1.845656	-0.772043	1.450371	-0.476885	1.243035	1.660816
1417247_at	0.305056	-0.305056	1.049464	0.964343	-0.111764	0.634623	1.218316	0.506594	2.717449	2.140894	0.185029	-0.803983
1417248_at	2.935605	2.748456	0.673351	1.435676	0.446635	0.307356	1.702071	0.722335	0.590031	1.581121	0.270996	-0.270996
1417249_at	-0.60989	0.60989	-1.621512	-0.18045	-0.517332	0.129731	-1.261017	-0.014899	0.137703	0.198299	2.387151	-0.185084
1417250_at	-0.329561	0.329561	0.784017	-1.111257	-0.405417	-0.572845	-0.321224	-2.028719	-0.714316	-1.333283	-2.909691	-1.262947
1417251_at	0.484702	-0.484702	1.415558	-0.344321	1.466842	0.332269	0.561683	-0.728659	1.964986	-0.794455	0.167814	-1.204087
1417252_at	0.011134	-0.011134	0.869562	-0.232179	-2.022749	0.777554	-1.653869	-1.070983	-1.460154	-0.166833	-1.665639	-1.455627
1417253_at	0.61628	2.111007	0.249224	0.559176	-2.111007	0.193868	-0.744288	-0.814446	0.263273	0.039364	-0.014879	-0.107485
1417254_at	1.488024	-1.488024	0.271161	-0.896137	0.358259	-0.531128	-1.837446	-1.128508	-1.127349	0.389914	0.231152	-1.331691
1417255_at	-1.715775	1.715774	1.375265	1.735922	-0.099639	0.281904	-0.692868	-0.112626	0.437255	0.694836	0.592444	0.865583
1417256_at	1.679471	1.781712	1.858927	1.796545	-0.122691	3.096292	3.141694	1.821717	1.400582	2.679037	0.122691	1.445628
1417257_at	0.096353	-0.096353	-2.440119	-0.577318	0.63287	-0.794134	-0.838576	0.938777	0.395291	-1.951176	-0.078298	-0.054992
1417258_at	1.415339	1.941236	2.860661	1.24248	2.082682	2.515265	-0.096358	0.096359	2.742532	1.966891	1.972925	2.966621
1417259_a_at	0.890881	0.295873	3.357586	1.387521	0.653706	1.102019	1.566917	0.329122	-0.329122	0.466165	2.38892	1.221778
1417260_at	-0.604955	1.628644	1.653113	1.168088	0.960452	0.064492	-0.406493	0.188967	-0.821202	2.37901	0.067837	0.604956
1417261_at	0.272303	-0.272303	0.653661	0.317604	-1.341674	0.716995	1.558596	0.308858	0.722472	1.744711	-0.905561	-1.273054
1417262_at	-0.453857	0.453858	0.055353	-2.755197	-0.984168	-0.571209	0.253086	0.227175	1.276533	0.455933	-0.311187	-0.622112
1417263_at	-0.454023	0.454023	1.188637	-1.993621	1.089142	-1.799709	-0.597309	0.011754	-1.088931	-0.92519	-0.201194	-0.212132
1417264_at	-0.042877	0.042878	-0.621832	1.452266	1.583012	-1.603242	1.163238	-0.241279	-0.10849	0.092007	1.725591	-0.00327
1417265_s_at	0.070368	-0.070368	2.77331	1.353043	2.288	0.836168	1.165292	0.894967	-0.834001	0.37328	1.479371	0.702162
1417266_at	1.742561	1.531177	2.360867	2.791863	0.574039	2.837261	-0.345967	0.847437	1.079082	1.36366	0.345967	2.245797
1417267_s_at	-0.560376	0.560376	-1.103863	-1.60151	0.187073	-0.465797	0.173308	-1.685667	-2.870709	-0.925468	0.254467	-1.169861
1417268_at	-0.007572	0.007573	2.55794	0.964565	-0.44409	1.736951	-0.640442	1.035521	-0.864022	0.097583	0.291391	0.603184
1417269_at	0.904483	2.657852	2.069479	2.07582	0.823331	1.497423	0.140645	0.426082	0.418372	-0.906823	0.184283	0.906823
1417270_at	-1.248692	1.248692	-0.340236	-0.474072	0.220469	0.11388	0.659851	-0.587718	-2.079291	-0.379256	-0.155002	1.545584
1417271_a_at	1.283258	0.646996	2.91178	1.252441	1.928874	1.234388	3.032923	1.367792	-0.646996	0.458736	1.275812	1.644667
1417272_at	-0.481882	2.34025	-0.007686	-0.858488	-0.620787	-0.548967	-0.053655	-0.209479	0.418875	0.076257	-1.886503	0.481882
1417273_at	1.481972	0.877301	0.457634	-0.171936	0.171936	0.866298	3.746522	1.709808	1.74795	0.967649	1.071624	0.834846
1417274_at	0.121069	-0.121068	0.232872	0.787287	1.287034	-1.323461	0.002788	-1.096775	0.901256	1.410033	-0.630304	-1.57733
1417275_at	0.827881	-0.827881	-1.229422	-1.844345	0.150949	-0.907419	0.309009	-0.701726	1.039004	-1.999917	-1.497122	-0.46244
1417276_at	0.714955	-0.714955	0.62438	1.003479	2.235313	-0.776129	0.726886	-0.663464	-0.804807	-0.530045	-0.6547	-0.816044
1417277_at	-0.580911	0.580911	-0.969289	-0.831602	-1.776571	-0.629741	-1.785525	-0.386055	-1.196683	0.734849	-2.787954	-1.604561
1417278_a_at	-0.493827	0.493827	0.424426	-1.393256	0.010188	-1.091097	-1.652499	0.31489	-0.874953	1.791562	0.803706	-0.197342
1417279_at	0.992199	0.015289	0.011983	0.035078	2.662956	0.561176	1.870041	2.103353	2.097519	0.576066	0.067943	-0.011983
1417280_at	-1.217211	1.217211	-1.224624	-0.254053	0.337053	-0.24314	-1.355462	0.414375	0.182782	1.635765	-0.178379	-1.380446
1417281_a_at	0.882368	3.278295	-0.032684	1.007212	0.1062	0.136973	0.621598	1.451867	0.833429	1.859836	-0.422872	0.422872
1417282_at	-0.894937	0.894937	-0.150221	-1.291286	-0.098192	-0.276323	-1.526638	-1.642965	-2.22819	-0.104266	-2.201502	0.183388
1417283_at	1.299324	0.776409	2.748011	1.648394	2.282351	0.842348	2.546736	0.366905	1.12436	-0.776408	2.055116	1.536567
1417284_at	-0.30515	0.305151	-0.081329	0.495837	-0.970713	0.766783	-1.258039	0.25641	-2.03041	-0.56756	-2.357825	-1.167147
1417285_a_at	1.224706	2.847489	1.587285	2.047683	1.985662	-0.460121	3.037002	0.460121	2.573563	2.388962	1.586535	1.568777
1417286_at	1.006876	1.568695	0.821907	1.650678	3.165801	0.21623	2.788355	-0.216229	2.363913	1.486283	2.205783	1.385587
1417287_at	1.496415	2.836371	2.749602	0.316028	0.067026	1.714531	0.25086	0.57332	1.115232	-0.067026	1.325511	1.962751
1417288_at	-0.258487	1.78579	0.602554	1.827385	-1.065434	0.820449	-0.400801	-0.423929	0.606743	2.144462	0.384814	0.258487
1417289_at	0.112167	-0.112167	2.350773	1.650737	0.191469	2.509859	0.197342	0.803383	0.168634	-0.742648	1.185364	0.818138
1417290_at	-0.49851	0.49851	1.740992	1.808089	-0.140243	0.807289	-0.820301	-0.77522	0.037608	-0.016108	1.552056	-0.874735
1417291_at	-0.806801	0.806802	0.077702	0.107368	-0.495286	0.114114	-1.028272	0.624495	-0.962751	-0.468963	2.494931	-0.782236
1417292_at	-0.432463	0.432463	-1.222647	-0.258646	0.672087	1.885479	-1.599508	0.88778	-1.09089	0.708444	0.130036	0.069054
1417293_at	0.623002	-0.623001	-0.858921	0.72016	1.515821	-0.704531	-0.068599	-1.153493	0.655526	-0.861643	1.947089	0.044111
1417294_at	0.574518	-0.574519	0.916519	1.896696	1.6525	-0.455436	1.753748	0.252299	0.824466	-0.886794	1.816036	-0.067727
1417295_at	-1.100037	1.100037	-0.602386	1.278873	1.321711	-0.683618	0.298583	0.376676	-1.252047	-1.402475	0.281577	0.729603
1417296_at	-0.045075	2.021853	-0.014275	0.308003	1.03346	0.383885	1.988866	-0.160348	2.429366	2.245096	0.045075	0.464743
1417297_at	-0.158566	0.158566	1.066241	0.279319	-1.183442	0.955161	-2.078252	0.421762	-1.419036	-0.513427	-0.522703	-1.411389
1417298_at	-0.932379	0.932379	-0.360118	-2.494247	-1.702682	-2.589615	-1.265427	-1.707816	-1.139611	-1.700147	-0.082442	-1.429519
1417299_at	0.801081	-0.801081	-1.889957	-2.150243	-0.57333	0.304044	-2.202944	-0.570152	0.139609	0.245082	-1.264907	-0.639573
1417300_at	-0.718713	0.718713	0.515388	0.208942	1.056151	0.143018	-1.734873	-0.896713	0.661701	1.799847	-0.215089	-1.004024
1417301_at	-0.083121	0.083121	-0.131822	-1.648789	-1.043609	-1.089419	0.059328	1.893685	0.2916	-1.29363	-1.539991	-0.082732
1417302_at	-0.691244	0.691245	0.662017	0.212727	-0.166484	-0.492994	-0.793295	0.207327	-2.803885	-1.413921	-1.386777	-0.837717
1417303_at	0.537455	-0.537455	0.171558	1.44407	1.034588	1.897228	1.456265	-0.339825	0.176845	-1.076364	2.126354	0.712621
1417304_at	-0.645902	0.645902	2.230972	0.288814	0.492578	-0.445702	-1.271365	-0.506887	1.649978	0.301783	0.588445	-0.531575
1417305_at	0.523502	-0.523502	-1.330348	-0.805458	0.316807	-0.930045	0.188038	-1.747653	1.272088	-1.811154	-0.058297	-1.620508
1417306_at	-0.349013	0.349013	-0.662378	-0.611259	1.277503	-0.790629	-2.650478	-1.331437	-0.468429	-0.850785	0.468867	-1.317393
1417307_at	0.634156	-0.634156	-0.509121	-0.007024	1.468958	-0.030198	1.735642	2.426379	0.966641	2.139613	1.023198	1.03795
1417308_at	0.841688	0.327404	1.587132	2.022577	2.034709	0.367721	2.924103	0.092163	1.576238	-0.092163	2.461497	0.648131
1417309_at	0.113486	2.837157	-0.428496	1.157236	0.847157	0.361713	0.24357	-0.32437	2.089664	1.38032	0.30394	-0.113486
1417310_at	-0.324593	0.324594	-1.58243	0.129533	-1.153678	0.942576	-1.39282	0.431772	1.049741	-0.478197	-1.248025	-1.786564
1417311_at	1.70845	2.882966	2.640239	1.680858	1.93153	0.148045	0.69676	0.891104	1.654269	-0.148044	2.713033	2.24931
1417312_at	0.016233	-0.016233	-0.581984	-1.251618	0.865171	0.173017	0.611095	0.465174	-1.311419	-2.003994	-0.03534	-2.040992
1417313_at	0.294271	-0.294271	2.649162	0.889945	0.878029	-0.555465	-0.370858	1.55978	1.215119	0.964759	1.771584	-0.320068
1417314_at	-0.686271	0.686271	1.499744	0.595093	-0.85423	-0.274759	-1.634144	0.326824	-0.096511	1.116364	-1.385673	0.835435
1417315_at	0.050218	-0.050218	2.39792	1.025202	2.21276	1.097023	-0.519966	1.962672	0.402473	2.06141	0.286988	0.392061
1417316_at	1.358824	0.85708	1.937719	2.09003	2.6156	0.458464	2.499405	-0.458464	2.717972	2.070079	2.394294	0.854077
1417317_s_at	0.620543	3.575521	0.324926	1.415443	-0.152737	1.422976	2.112339	0.152736	1.622986	1.73218	1.359883	1.255872
1417318_at	0.20761	-0.20761	-1.762689	-2.37305	-0.153524	-1.396588	1.296988	-0.812486	-0.581774	-0.00729	-0.806269	-1.549216
1417319_at	-0.675158	0.675158	-1.13286	-1.541086	1.262453	-1.071691	0.967781	0.389029	0.224182	1.587905	0.222562	-0.159051
1417320_at	1.376451	1.005056	1.182685	3.028451	1.070241	1.379661	1.690513	0.00266	2.01474	-0.00266	2.98821	2.546106
1417321_at	-0.56242	0.56242	-0.792331	0.956501	1.516005	0.671558	1.422203	0.892832	1.426383	2.144639	0.702898	-1.111525
1417322_at	0.585353	-0.585353	0.358913	2.821339	1.099643	-0.242488	0.376772	-0.328704	1.276165	-0.619785	-0.277045	1.091332
1417323_at	0.298295	-0.298295	0.499171	1.912637	-0.273539	2.327206	2.208398	0.718452	0.154959	0.170107	-0.677432	0.476625
1417324_at	0.832575	0.388001	2.080576	1.333052	2.273726	-0.169433	1.895752	-0.367323	1.709299	-0.388001	2.06655	0.684745
1417325_at	-0.386149	0.386149	0.320017	-1.25522	-2.062249	0.532143	-0.390457	-1.305063	0.459333	0.387022	-1.351879	-2.050121
1417326_a_at	0.825993	2.905683	0.988654	0.321402	0.94212	0.460403	1.383594	0.590218	-1.248822	-0.16804	1.467533	1.248822
1417327_at	-0.331157	0.331157	0.927872	0.137844	-1.367084	-1.302397	-0.673202	-0.551845	0.360335	2.296831	0.259834	0.347671
1417328_at	-1.286993	1.286993	0.786496	-0.40475	0.586126	-0.128658	1.245622	-1.081395	-1.305689	-0.965307	1.08095	0.137543
1417329_at	-0.34193	2.776545	0.504666	-0.343198	-0.307828	-0.133402	-0.713904	0.942338	0.965995	0.564583	-0.921365	0.341929
1417330_at	1.257011	-1.257011	0.302667	0.619711	0.668547	-0.150433	-1.660892	0.109945	0.656033	1.080902	-1.574206	0.232037
1417331_a_at	-1.100335	1.100335	-1.385824	-0.584945	-1.049653	-1.558288	-1.595089	-1.381128	0.023465	-0.012812	-0.907968	-2.858221
1417332_at	0.564628	-0.564628	0.326129	-0.486183	-1.019084	1.583638	0.852492	0.634195	0.805073	1.758254	1.749001	-0.929364
1417333_at	-0.21948	0.21948	-1.709028	0.713742	0.469124	-0.600596	1.121714	0.336917	-0.869829	-2.225884	-0.914609	0.136561
1417334_at	0.445886	-0.445886	-0.607784	-0.617816	1.31943	-0.966959	-1.233102	-1.962695	-1.165571	-0.594438	-2.17846	0.403746
1417335_at	0.246552	-0.246552	-0.518288	-0.257416	-0.53935	3.047388	-0.501126	-0.098583	0.025415	-0.59052	-0.306148	-0.517292
1417336_a_at	-0.689679	0.689678	-0.850353	-1.305045	-1.361625	1.095064	-0.289395	-0.479658	0.032833	0.513226	-1.880262	-2.001296
1417337_at	0.617868	-0.617868	-0.617239	0.575057	-1.016358	2.09075	-0.781892	1.281727	0.387024	1.455592	-0.399569	0.785195
1417338_at	0.707102	-0.707102	-0.032284	0.944769	-0.79973	2.831303	0.169179	1.044774	-0.329991	-0.409083	0.636798	0.765006
1417339_a_at	0.578052	3.055205	0.945583	1.34358	1.151301	1.377716	0.61933	-0.61933	1.341897	3.034001	1.542154	1.482731
1417340_at	0.372444	-0.372444	0.697462	1.794165	1.703692	0.97201	0.223527	0.14117	0.560217	-0.236095	0.533408	3.172578
1417341_a_at	1.307524	-0.670015	2.497702	2.484346	1.738709	0.575944	0.784612	0.051829	0.150188	0.754648	-0.150188	0.549922
1417342_at	0.145482	-0.145483	-0.716472	0.890914	0.12727	0.507033	0.804515	2.034271	-0.447703	-1.665475	1.492221	-0.218748
1417343_at	1.254492	1.091609	2.966302	1.380782	2.096294	0.445243	2.481248	0.170104	0.443274	-0.443274	1.53566	1.860879
1417344_at	-0.185539	2.329424	1.627932	1.993947	1.715281	2.283599	1.175723	-0.053562	0.320056	2.367377	0.185539	2.209172
1417345_at	0.404952	-0.404952	-0.504333	2.119142	1.434914	0.155694	1.636815	1.46278	0.516466	2.596352	1.059738	-0.023904
1417346_at	0.321708	-0.321708	1.137569	0.32949	-1.721008	1.40484	-1.080747	-0.242608	-0.79863	0.679576	-1.548542	0.037003
1417347_at	0.931419	-0.931419	0.077868	-0.734881	1.46087	0.750982	-0.886021	0.479905	2.370334	1.100605	0.533513	1.045301
1417348_at	-0.250392	1.575164	1.040209	1.468556	-0.616159	-0.103302	-0.061727	-0.573385	1.41191	2.193844	0.250392	1.754798
1417349_at	-0.042324	1.621309	2.063968	2.081566	2.474559	1.846725	0.978894	0.21844	3.03027	2.069852	1.051143	0.042323
1417350_at	0.017417	-0.017417	0.880468	0.819343	1.092788	0.20675	2.312914	0.438641	-0.969257	0.12287	2.638369	0.502781
1417351_a_at	-0.198598	0.198598	-1.076223	1.077398	0.176157	1.16219	-1.959988	-0.547064	0.367664	1.418681	-0.449628	0.909075
1417352_s_at	-0.279183	0.279183	1.402741	1.177408	1.18364	3.722719	0.736759	0.931766	1.356264	1.060321	0.109771	1.582823
1417353_x_at	0.436567	-0.436567	1.488492	0.104647	0.994841	1.198568	-0.390624	2.243454	-0.329853	-0.954896	-0.236706	1.539872
1417354_at	-0.364613	0.364613	-0.25695	-1.248206	-0.202088	-0.829785	-1.145819	-2.031292	-0.034751	0.813252	-2.110359	0.956744
1417355_at	0.671833	-0.671833	0.717338	0.60608	-1.362354	-2.469012	-0.250419	-0.185609	-0.073459	0.083398	-1.495841	0.47132
1417356_at	1.296397	-1.296397	1.35601	-0.891859	0.58177	0.438552	0.695923	-0.088807	-0.242244	-1.470504	0.470522	-1.245874
1417357_at	1.496866	0.96689	1.706071	1.214172	3.057151	0.237217	0.142696	1.348078	0.378601	-0.966891	1.403545	0.636522
1417358_s_at	0.550526	-0.550526	0.292371	1.274841	1.583158	0.226529	1.729342	2.219861	1.515018	-0.543112	1.358571	2.443975
1417359_at	-0.111467	0.111468	0.794255	-0.085042	0.601825	-1.1546	-1.240793	-0.796559	-1.47198	-1.148218	1.891035	-0.069243
1417360_at	0.670214	-0.670214	0.919392	1.020782	1.928315	3.017297	-0.267347	-0.35769	0.800757	0.908727	0.548173	0.927977
1417361_at	-1.248969	1.248968	-0.225907	-0.934116	0.118288	-0.265977	-0.299792	-0.724246	2.036532	-0.314861	1.284372	-0.601362
1417362_at	0.758568	-0.758568	-0.347415	-0.497884	-0.489671	0.996268	2.763306	-0.617388	0.208692	-0.282893	-0.495477	0.074046
1417363_at	0.241176	-0.241176	-0.403245	-1.239893	-1.247157	-1.236439	1.426628	-0.152471	0.882766	1.115291	-1.160787	-1.248195
1417364_at	0.7358	0.917431	1.445336	2.941132	2.300965	0.503045	2.500803	-0.735799	1.837824	1.511986	0.776401	1.256926
1417365_a_at	0.673633	3.203607	0.131401	0.009163	0.578192	-0.265388	1.998574	1.290994	1.406113	0.281596	0.912212	-0.009163
1417366_s_at	1.404443	2.469007	0.764071	-0.260153	1.031123	1.70973	3.563999	1.704826	1.627105	0.884513	0.260154	1.087096
1417367_at	0.188619	-0.18862	-0.159419	1.86074	1.396004	0.160505	1.532722	0.856402	0.880752	3.352063	1.174205	0.672589
1417368_s_at	0.520493	2.328263	1.500775	2.913253	1.069664	-0.514448	2.887874	0.514448	1.222955	1.364843	1.913128	1.348303
1417369_at	1.595026	0.743124	1.973061	2.892056	2.914249	0.243198	2.279418	1.024249	-0.243198	1.017211	0.934991	0.764536
1417370_at	1.120831	-1.120831	-1.251432	-1.708847	0.264	-0.970276	-1.594389	-1.48294	-1.782809	-0.854892	-0.90076	0.915983
1417371_at	0.379854	-0.379854	2.083339	2.012325	0.935102	1.05289	2.633598	1.050734	2.424834	2.086918	2.824946	2.41672
1417372_a_at	-0.704906	0.704907	-1.35454	0.439306	1.239072	0.884202	1.362021	-0.654579	1.229139	1.183173	0.620213	2.036623
1417373_a_at	0.582331	0.094392	0.178258	2.055597	1.493771	-0.094392	2.183018	0.648997	2.851446	2.147416	2.242847	1.368542
1417374_at	0.134661	0.370201	1.207844	3.333089	2.328931	0.720808	1.701377	0.673099	1.342477	-0.134662	2.101407	1.150383
1417375_at	-0.369238	0.369238	2.495475	1.228412	-0.12996	0.349457	1.617648	1.906637	2.301866	2.115407	2.025977	1.849818
1417376_a_at	0.91446	2.694824	1.173786	0.099322	-0.412439	0.573656	1.487898	1.195733	0.01975	2.531359	-0.01975	0.172323
1417377_at	1.092148	3.101212	0.931952	-0.284396	0.284396	0.987085	2.227711	1.885039	0.704226	1.367103	-0.121229	0.193037
1417378_at	0.709305	3.035606	1.147673	0.284561	-0.168437	0.168437	1.582418	1.297804	1.663268	2.546664	0.086488	0.597179
1417379_at	1.403829	1.942511	-0.659651	1.036083	0.659651	1.40202	1.530989	0.07674	0.184004	3.016712	0.482984	0.083697
1417380_at	0.518231	3.168056	1.304488	0.902048	-0.095909	1.39981	0.249676	1.942901	0.095909	1.950137	2.483888	1.33821
1417381_at	0.261826	2.927125	1.034036	0.037122	0.143471	1.619039	-0.480807	0.648642	-0.682935	-0.10698	1.229267	0.682935
1417382_at	-0.329834	0.329833	-0.606951	-2.418095	-0.485127	0.617908	-2.351367	-0.722508	-0.073548	-1.884436	-1.396541	-1.409424
1417383_at	0.5702	-0.5702	0.981281	-0.117988	1.047701	2.044399	1.302222	-0.913334	0.234639	0.042385	0.447177	2.45466
1417384_at	1.044998	-1.044998	0.32966	-0.105305	-0.511693	-1.450312	0.956343	-0.704238	-0.741801	0.503635	2.03097	0.011769
1417385_at	1.547219	0.95337	0.777562	0.942347	1.288613	1.381942	3.15883	0.189049	-0.256581	0.471116	2.036986	-0.471116
1417386_at	0.226287	1.312178	-0.653373	0.296933	1.869832	-1.312178	-0.159752	-1.103762	0.916258	-0.348895	-1.135348	-0.03201
1417387_at	-0.160614	0.160615	-0.012566	-1.222441	0.321687	-0.482289	-0.641296	-1.343707	0.34259	0.831264	-2.908903	-0.569492
1417388_at	1.42492	1.078316	0.881399	-0.294428	0.86138	-1.078316	0.718651	2.250865	1.147898	0.981114	-0.588817	-0.723894
1417389_at	0.973012	1.275153	2.777432	2.834663	1.952423	1.398327	1.780471	0.769035	-0.769034	0.427762	1.983839	1.491587
1417390_at	-0.530526	0.530526	-0.619274	-0.505439	0.176421	-1.845401	-1.527768	-1.682814	-0.585628	1.117529	0.188483	-1.996206
1417391_a_at	-0.329104	0.329104	1.796528	0.210823	-0.350755	2.676637	0.97775	0.600136	-0.842349	-0.198769	-0.271841	0.505317
1417392_a_at	0.118443	-0.118443	1.146444	-1.586927	-1.691817	-0.198703	-1.498333	0.299403	-1.552948	-0.572823	-0.188433	1.029317
1417393_a_at	-0.063524	0.063524	1.579561	0.236242	-1.529466	-0.807797	-1.901977	-1.15601	-1.59618	-0.112326	0.240301	0.000606
1417394_at	-0.164437	3.009019	1.507637	1.00736	3.188637	1.032089	0.593367	1.387592	1.896552	1.468348	0.164437	1.154523
1417395_at	-0.816228	1.592446	0.254537	-1.166008	0.459203	-0.886185	-0.16717	-1.747251	-1.242644	-1.255985	-0.08059	0.816228
1417396_at	0.037302	-0.037302	0.118073	0.198652	2.923001	1.143126	-0.07442	0.111656	-0.005906	1.349817	1.435238	2.096034
1417397_at	0.278855	-0.278855	0.156772	0.497133	0.442726	0.241827	-0.280377	-1.218336	-3.095189	-0.863652	-0.246541	-0.728919
1417398_at	0.790611	-0.790611	0.991269	0.556301	2.596576	-0.208696	2.518959	-0.238113	0.856424	0.890529	0.507649	0.669683
1417399_at	1.261754	1.074341	3.064197	3.013033	1.447626	0.591319	1.249017	0.48201	-0.48201	0.550514	1.298664	1.375044
1417400_at	0.524137	3.538097	-0.547731	0.269063	0.63928	0.271765	0.274946	0.302501	0.302113	0.959983	-0.04239	0.547731
1417401_at	1.113061	-1.113061	1.120354	-0.005691	-0.967779	1.855009	-0.507294	0.5287	-1.458422	0.360616	-0.271177	-0.198029
1417402_at	1.123859	0.527436	2.739592	0.154622	2.22136	1.296829	0.837182	0.215831	-0.215831	0.43456	2.356649	-0.083296
1417403_at	3.304431	0.004006	-0.277357	-0.167665	0.127617	-0.177629	-0.0317	0.013707	-0.535412	-0.175784	0.240857	-0.004006
1417404_at	3.530192	-0.067011	0.117708	0.060909	0.951715	0.85853	0.638817	0.145646	0.571836	-0.113428	0.086365	0.067011
1417405_at	0.079267	-0.079268	2.635293	1.077256	1.351222	1.257588	1.31959	2.02811	2.05162	2.76852	0.764422	-0.202201
1417406_at	-0.35704	1.954112	2.322704	0.441899	-0.271985	-0.603655	-0.564424	-0.463094	0.67298	-0.023062	-0.73109	0.35704
1417407_at	-0.303932	0.303932	-0.319557	-0.029006	-0.998709	0.722074	0.008263	-1.139394	-0.649586	0.621178	2.543981	-0.784592
1417408_at	0.385079	-0.385079	-0.787018	-2.123393	0.844991	-1.350011	-1.408795	-1.226556	1.325128	-0.323976	-0.227909	-0.908802
1417409_at	0.275752	-0.170926	1.991947	0.837458	2.284683	-0.209149	1.291361	-0.197188	0.197188	0.317396	2.570688	1.283392
1417410_s_at	0.376958	3.017366	0.171886	0.22966	1.255247	1.530486	-0.65054	-0.029433	1.29945	1.090734	0.782543	-0.376958
1417411_at	1.435461	1.036903	1.3099	-0.486152	1.365375	0.094692	1.919594	2.621494	1.669905	0.050023	-0.050022	-0.333466
1417412_at	0.778748	-0.778748	0.198412	-1.131071	0.910706	-2.033138	-1.938022	-1.277961	0.054077	0.001478	-1.473096	-0.501652
1417413_at	-1.519734	1.519735	-0.017858	0.005265	-0.041745	-0.295641	0.956946	0.880152	-1.673047	0.276042	-1.347764	-0.354656
1417414_at	-0.009467	0.009467	-0.656296	-0.860396	0.701506	-0.626202	1.910876	2.207251	0.823359	-0.378843	-0.302267	-0.245495
1417415_at	-0.18493	0.18493	-0.543449	2.628936	-0.563496	-0.561251	-0.403267	-0.539151	-0.06055	0.617537	-0.369769	1.539887
1417416_at	0.260797	-0.260797	-0.784564	-0.454574	0.298118	-1.257599	0.203694	2.40381	1.551809	0.908722	-0.099775	0.326262
1417417_a_at	1.063737	3.282637	0.612189	0.982809	0.559646	0.035568	1.756113	0.884077	2.634451	1.663151	-0.035569	0.666336
1417418_s_at	1.102994	3.13622	2.456432	-0.012925	0.492677	0.718572	0.605465	2.417026	1.433851	0.012924	0.802183	1.138253
1417419_at	-0.401587	0.401586	-0.295069	-0.610989	-0.778264	-1.708078	0.480488	1.540876	-0.6664	0.321478	1.625796	-0.998392
1417420_at	0.674566	1.07477	1.26909	-0.611364	0.736414	-0.00091	1.112475	0.567489	0.82809	2.816063	-0.066377	-1.07477
1417421_at	1.750692	2.110482	3.418489	1.729036	2.883544	1.210201	1.193748	0.354446	1.572988	-0.354446	1.411956	1.388403
1417422_at	-0.801658	0.801659	0.395686	-0.495509	-1.755925	1.22866	-0.723267	-0.293854	-0.881466	0.476306	1.032598	-1.618257
1417423_at	1.365778	2.519521	2.286001	2.680785	2.031275	1.524144	0.974594	0.83653	-0.083944	0.083944	2.808593	0.655421
1417424_at	0.597234	-0.597234	2.275972	2.594805	0.696377	2.047595	-0.202697	1.393996	1.607486	2.170472	1.642819	0.934439
1417425_at	-0.309849	0.309849	1.176908	1.592965	0.210279	-0.01767	-2.006456	-1.527744	-0.275071	0.359154	-0.609685	-0.223489
1417426_at	0.925601	1.451485	1.818597	1.575814	0.124054	3.696507	-0.124054	1.139154	1.091347	2.282268	0.775247	1.568173
1417427_at	0.005326	-0.005327	-1.232536	0.758783	0.828553	1.438595	-1.250582	0.742916	0.32944	-1.868055	-0.289508	0.592743
1417428_at	1.907182	2.281457	0.305865	-0.305865	2.817532	0.260737	1.610474	2.031177	2.040038	0.217705	1.172161	0.684039
1417429_at	-0.001112	0.001112	0.720683	2.044544	1.195526	0.07324	0.170007	-0.184922	0.578355	3.256955	0.865807	0.631863
1417430_at	1.277983	1.886155	1.298544	2.005681	-0.14714	3.211963	0.14714	0.840699	1.268591	2.717188	1.114057	2.455477
1417431_a_at	0.242789	-0.242789	-2.805747	-1.431069	-1.428895	-2.498878	-1.658874	-1.834112	-2.620065	-0.959179	-0.446066	-0.41545
1417432_a_at	1.632547	1.969276	1.973138	0.461706	-0.577276	2.214453	-0.404464	1.279734	0.106019	1.739022	0.404465	1.864148
1417433_at	-0.694762	0.694762	-0.732031	-0.53559	0.479292	-1.120705	-1.0681	1.632399	-1.639955	-0.490113	-1.831227	-0.945973
1417434_at	1.800366	1.950841	1.443946	0.739208	2.034418	0.451932	2.470493	2.339627	3.281054	-0.451932	1.296138	1.191836
1417435_at	0.637703	1.210419	1.010613	0.430455	1.640448	-1.210419	0.749204	0.022147	1.804977	-0.845181	-0.17266	-0.895466
1417436_at	-0.609855	0.609855	-0.003066	-0.608572	0.119401	0.079795	3.098486	0.026563	0.139047	-0.63997	0.476633	-0.293044
1417437_at	0.136701	-0.136701	-1.203438	-0.374191	0.567051	1.490395	-1.296679	-0.885652	-1.289163	1.341059	-1.302891	-0.237515
1417438_at	0.671153	-0.989327	0.989327	1.037416	2.059798	0.419407	2.789783	-0.223044	1.829184	1.242031	1.101245	0.854764
1417439_at	-0.542238	0.542238	1.554459	-0.10157	-0.172132	-1.735255	0.657435	-1.20328	-1.358948	-1.567911	-0.32915	0.183216
1417440_at	0.348776	1.242742	1.46715	1.18861	1.199394	2.223378	0.893085	-0.609528	0.349347	0.284495	-0.556699	-1.242742
1417441_at	-0.099292	0.099292	1.270957	2.116609	1.148144	0.514833	0.268581	1.758669	1.532906	2.758661	2.873947	1.921427
1417442_a_at	0.416387	-0.416387	-0.110083	2.013973	-0.108227	-0.956842	0.749535	-0.727299	1.448322	0.455608	-0.756344	-1.315223
1417443_at	0.54816	-0.54816	0.185316	2.53763	0.868709	1.938828	0.310528	0.886947	-0.280729	0.966191	1.215025	2.534591
1417444_at	0.145949	-0.145949	-0.736168	-0.632486	-0.469749	0.013169	2.821343	-0.578387	-0.994921	0.618563	0.360489	0.152427
1417445_at	0.468044	-0.468044	-0.840359	0.36228	-1.240521	1.116232	-0.471764	0.001662	2.582787	0.626981	-0.130155	0.131377
1417446_at	-0.391877	0.391877	0.615574	0.134792	-0.268335	-0.167508	-1.288723	-1.291847	-0.405403	-1.757182	-0.24107	2.033473
1417447_at	-1.057406	1.057406	-1.950812	-0.257046	-2.150589	-2.119918	-2.047798	-0.898095	-0.622858	-1.069682	-2.062434	-2.118962
1417448_at	-0.162328	0.162328	-0.347776	-1.593613	-0.417354	-1.691009	-0.556681	-1.822436	-2.46971	0.889667	-1.91901	-0.805436
1417449_at	-0.317435	0.317435	-0.184557	-0.420694	-1.124963	-1.150451	-1.7738	-1.730666	1.866772	-1.095378	-0.01737	-0.755641
1417450_a_at	0.033197	-0.033197	-0.73781	-0.897404	-1.735821	1.061472	0.108562	0.432466	0.423067	1.313444	-1.263684	-1.580452
1417451_a_at	1.468233	3.405885	2.054166	2.235968	-0.402726	1.924954	0.525093	0.92703	1.160791	1.66295	0.402726	1.875033
1417452_a_at	1.358639	3.688555	2.281623	2.373249	-0.067824	2.070357	1.403538	0.067824	2.017198	1.626192	1.545067	1.607777
1417453_at	0.284738	-0.284738	0.371647	-0.239304	-1.158056	-0.687416	0.969988	-0.133828	-1.041186	1.878877	-1.28767	1.26413
1417454_at	-0.309939	0.309939	-1.452685	-0.953847	-1.371807	-0.632335	-0.269511	0.413942	1.963856	0.191746	-1.616008	-0.485123
1417455_at	1.918487	2.092993	2.663358	1.195875	1.053742	0.300094	1.949446	1.277933	0.862125	-0.300094	1.814988	3.342036
1417456_at	0.507087	0.433808	2.112506	2.739998	1.909431	1.179967	1.813275	-0.507087	1.920714	-0.062072	1.59309	2.104829
1417457_at	0.641008	0.637121	0.501229	1.393502	-0.637121	1.863113	0.175201	0.739748	1.199553	3.40222	0.414061	1.171956
1417458_s_at	1.191946	1.327617	0.909377	1.199956	-0.077405	3.33037	0.077405	1.424772	1.1758	2.697206	0.681652	2.288874
1417459_at	-0.097232	0.097232	-0.084204	-0.123682	0.005045	0.120295	1.368078	1.024267	-0.104368	2.396904	1.917221	2.229444
1417460_at	-0.047435	3.012794	2.57454	0.943502	0.530273	1.306254	-0.209132	0.332894	0.047434	0.7962	0.897292	1.446732
1417461_at	0.084116	-0.084116	1.106172	0.942788	0.512955	3.718173	0.109912	0.914811	1.375589	0.442955	0.580317	0.603099
1417462_at	0.112925	-0.112926	1.813485	1.249959	1.436949	2.437505	-1.300812	1.130691	1.560558	0.59718	1.391756	0.616842
1417463_a_at	0.519424	2.500211	1.40874	1.789149	0.945269	-0.266938	0.266938	1.191693	1.549803	1.331969	1.502535	3.52976
1417464_at	0.87101	1.122875	0.208045	1.479144	0.310594	0.044081	3.553769	-0.044081	1.390631	0.567359	1.868826	0.857337
1417465_at	-0.067842	0.067842	1.461128	-0.532829	1.375151	-0.718256	0.681211	-0.804215	1.478886	1.450163	1.489557	1.892173
1417466_at	0.213321	0.015362	0.546995	2.367818	1.736593	-0.546995	1.532012	1.128366	2.492679	0.20151	0.744583	2.091873
1417467_a_at	-0.290508	0.290509	0.144407	-0.865947	-2.110082	-0.892856	0.125086	-1.447237	-1.341514	-2.945983	-1.94676	-0.987815
1417468_at	-0.726747	0.726747	1.403358	0.161447	-0.177517	-1.127357	-0.559971	-2.065355	-1.362987	-1.803384	-0.630116	-0.670865
1417469_at	-1.025628	1.025628	-2.012484	-0.143019	0.155865	0.107138	0.119509	-1.653476	-0.480564	-1.894871	-0.641274	-1.899834
1417470_at	-0.274042	0.274041	0.103846	-0.125147	-2.257628	0.721637	0.310595	-1.840546	0.300671	-0.024219	1.211563	0.511271
1417471_s_at	-0.508548	0.508548	-1.167769	1.163831	-0.479569	0.407182	-0.891985	-0.37472	0.084895	2.410591	-0.585576	-0.521393
1417472_at	1.583877	3.791087	1.016172	0.530823	0.164355	1.731818	1.682105	1.6071	1.230757	0.924914	-0.164355	1.075165
1417473_a_at	0.379455	-0.379455	-1.50618	1.326403	0.625678	-1.790948	0.056248	-0.311633	-1.333982	0.532493	1.032574	-0.293095
1417474_at	-0.568231	0.56823	1.243574	-1.021276	-1.153683	-1.958263	-0.256802	1.031451	-1.640098	-0.623764	-0.800239	-0.923947
1417475_at	-0.541331	0.54133	-0.569058	-1.531102	-2.648045	-1.444005	-1.840007	-1.856927	-0.871967	-1.31022	-3.207777	-1.932457
1417476_at	1.239084	-1.239084	1.347299	-0.659788	1.216899	0.756906	0.587286	-0.397164	-0.749607	-1.173715	1.249995	-0.03947
1417477_at	-0.681355	0.681355	0.135382	-0.345487	1.00533	-1.380559	-0.720608	-1.044245	-0.771138	0.849035	-1.506321	1.501662
1417478_a_at	0.864158	-0.864158	2.52141	1.730609	1.718778	2.629946	0.977109	0.508833	0.74793	2.233816	1.004997	0.529343
1417479_at	-0.651646	0.651646	0.839296	0.394294	-0.563596	-1.889284	1.883361	1.528444	0.073007	0.409219	0.0581	0.408178
1417480_at	-0.275191	0.275191	0.718788	0.899008	-0.529786	0.747527	-1.34036	-0.958664	1.98221	1.55629	-0.366374	0.650954
1417481_at	0.691384	0.65802	2.560647	2.703518	1.614773	0.347481	1.884096	0.076126	1.310191	-0.65802	1.040697	0.538016
1417482_at	0.243953	-0.243953	0.163136	-0.439361	0.931733	-1.301272	1.597611	0.867385	0.666292	1.199687	1.048167	2.479731
1417483_at	-0.077106	0.077106	-0.738703	-0.299638	-1.834233	0.735702	-0.178362	-0.721124	2.073788	0.183212	-0.78156	-1.272455
1417484_at	0.609526	2.367746	1.771309	2.136632	0.398401	1.836214	1.763833	2.414827	0.990299	2.85512	-0.609527	1.965469
1417485_at	1.100348	0.162236	2.888646	0.147631	-0.006739	1.730309	-0.119806	-0.203864	-0.792787	0.006739	0.492066	0.112109
1417486_at	0.591814	-0.591814	-0.586444	1.876654	-0.405229	-0.125437	1.765942	-0.21203	1.294388	-0.570244	1.420189	-0.574147
1417487_at	-0.100408	0.100408	0.03216	0.000305	1.602337	-0.033031	2.729798	0.279231	2.196576	-0.098496	0.344095	-0.059186
1417488_at	1.126002	-1.126002	0.377129	-0.902822	1.579144	0.10444	-0.962975	-1.425092	-1.050135	-0.941063	-1.337198	-0.827972
1417489_at	-1.228053	1.228053	-1.525113	-1.555789	-1.559677	-1.456031	-1.389138	-1.388875	0.501634	-1.346692	-1.546059	0.418721
1417490_at	-0.157903	0.748141	2.375597	0.966813	1.001168	2.699336	-0.241893	0.821963	0.157903	1.655101	2.387377	1.754565
1417491_at	0.137424	-0.137424	-0.00057	0.999484	2.399817	0.231576	0.813479	-0.205942	-0.264623	-0.877024	-1.627004	-0.279289
1417492_at	0.586089	-0.58609	2.855681	1.767414	1.363723	0.310496	-0.144984	-0.615403	0.020291	0.611332	0.962119	0.614661
1417493_at	0.386842	-0.386844	-0.652089	1.834739	0.359597	0.904418	2.621314	0.211854	1.632347	2.006922	0.383425	1.128762
1417494_a_at	2.013198	3.222348	0.702564	-0.187477	0.187477	2.457726	2.448602	1.958665	1.447504	2.181273	1.252848	1.993042
1417495_x_at	1.694728	2.25923	1.154748	0.350702	-0.350702	2.043217	2.523479	2.897857	1.3484	1.593466	-0.007414	1.308723
1417496_at	0.638401	-0.638401	-0.061979	-1.283676	-0.676746	1.745612	1.108235	1.585032	-0.90153	-0.269087	0.878568	-0.017871
1417497_at	-0.01038	0.01038	1.76881	1.086436	-0.505897	0.550799	0.769133	0.22636	2.660783	1.524898	0.11238	-0.795225
1417498_at	0.352053	-0.352053	-0.262698	-0.547604	-0.871618	-1.522922	0.776508	0.293602	-1.558061	0.067145	2.029599	-0.712676
1417499_at	-0.442325	0.442326	0.988282	0.156464	1.745605	-1.361339	-0.092329	-0.211358	1.964376	0.777074	0.947006	1.721435
1417500_a_at	-0.086898	0.086898	2.060529	2.028126	1.564812	-0.306284	-0.2503	-0.626998	-0.559495	-0.514092	0.810041	0.329211
1417501_at	0.178407	-0.178407	2.228474	0.460846	0.763812	-0.486636	-0.5672	-0.026058	-1.839401	-0.920829	0.5601	0.297816
1417502_at	2.33339	0.074919	0.853749	1.78873	2.309994	1.497629	2.314335	1.536714	-0.074919	0.05972	2.902634	1.344028
1417503_at	-0.582335	0.582335	0.73586	0.332963	-1.897174	1.576841	-0.021661	-1.020867	0.615638	-0.328224	-1.417654	0.370353
1417504_at	0.690877	0.126155	-0.016726	-0.043122	2.311114	0.131757	1.738113	2.36855	2.275921	0.738671	0.165349	0.043122
1417505_s_at	0.336223	3.297776	1.118474	0.450681	-0.06558	-0.211455	0.986114	-0.558741	0.575242	1.250586	1.412051	0.55874
1417506_at	0.438787	-0.438787	-0.797935	-0.011543	-0.172732	1.518916	-1.123159	-0.4951	1.871883	-0.920901	-1.2112	-0.845006
1417507_at	-0.851029	0.85103	-0.830654	-0.701915	-1.576488	-0.735037	0.143721	-1.678946	-1.047825	1.3448	-1.244952	-1.931769
1417508_at	-0.933885	0.933885	0.000691	-1.95315	-0.020299	-1.081236	-1.793138	0.289645	-0.967753	-0.132947	-0.453375	1.315134
1417509_at	-0.488105	0.488105	0.657764	1.135623	1.606473	0.726539	-0.681958	0.757928	-0.209102	0.516631	2.08759	2.673346
1417510_at	-0.087622	0.087621	0.703961	-0.513824	2.078729	-0.58897	1.663653	-0.622556	0.159408	-1.41564	0.786877	-0.278507
1417511_at	1.874443	0.377372	0.671155	1.323083	0.446711	1.781393	-0.377372	0.591017	2.155955	3.001295	2.267629	0.483058
1417512_at	0.471583	-0.471583	-0.620992	-0.203629	0.279673	-1.347288	1.086702	0.168531	2.62559	0.582842	-0.086353	0.840229
1417513_at	2.660352	2.952218	0.125916	0.2705	2.127404	1.43111	1.26302	0.657231	1.134847	1.470978	0.627647	-0.2705
1417514_at	0.199633	-0.199633	1.731843	1.365628	2.042768	1.965373	1.797956	1.246032	-0.421005	-0.505385	0.768074	-0.276933
1417515_at	0.469106	-0.469106	0.956933	-0.599757	0.295642	1.862481	-1.337884	-0.763287	-1.43332	-0.422321	0.057609	1.062176
1417516_at	0.365472	-0.365472	2.172604	2.298658	3.24888	1.220269	2.134697	0.923928	2.232227	2.26848	2.178871	1.343886
1417517_at	-0.908842	0.908842	0.968497	-1.705029	-1.06861	0.945718	-0.719967	-0.406995	1.03725	0.22654	-0.271398	1.260011
1417518_at	0.059342	-0.059342	-1.289816	-1.851187	-2.302598	-0.105705	-0.277932	-1.627221	-1.463166	0.514689	-0.706788	0.82434
1417519_at	0.954772	-0.954772	-1.035995	1.238505	-0.912775	-0.005984	-0.554697	0.546826	-0.281618	0.41807	-0.855417	-2.305393
1417520_at	-0.856932	0.856932	0.658944	-1.425869	-1.402148	-1.209836	-0.238708	-1.35001	-0.314281	1.349259	-1.286926	-1.320506
1417521_at	-0.838601	0.838601	-1.529652	-1.779755	0.035574	0.300822	-1.540931	-0.320703	-1.786098	0.327328	0.30242	-1.776584
1417522_at	-0.019499	0.019499	1.107021	-0.460579	-1.006253	-0.057839	2.445998	0.734965	-0.063745	-1.255442	-0.636754	-0.250632
1417523_at	0.332014	-0.332014	1.409333	0.733657	0.137288	2.094961	-1.561773	1.021924	-0.874117	0.495936	0.111394	-0.413516
1417524_at	-0.177425	0.177425	-1.575633	-1.76075	-0.98319	0.174134	1.044331	-0.459906	0.856256	-1.654436	-1.500431	-1.237076
1417525_at	0.332026	-0.332026	0.238771	1.492442	-0.262305	0.518324	0.757928	1.103969	0.441353	-0.359512	-0.343145	3.107838
1417526_at	1.46194	2.482033	0.747506	-0.344329	0.467828	-0.196761	0.735419	1.522089	1.233295	-0.507724	0.986386	-0.986386
1417527_at	-0.564087	0.564087	-0.39015	1.052918	-0.266547	-0.977123	-1.688512	1.224669	0.799469	0.449592	-0.778907	-1.63903
1417528_at	0.008901	-0.008901	-1.264109	-1.575649	-1.530882	0.607746	-1.669248	-1.336811	1.110118	-1.555262	-1.420635	-1.684333
1417529_at	-0.548051	0.54805	-1.610253	-0.606543	-0.324175	-1.929166	-1.963141	0.128337	-0.27363	1.470372	-0.504426	-0.157936
1417530_a_at	2.081853	1.888317	1.421299	0.369245	-0.119225	0.78576	-0.525613	-0.370695	1.022794	2.649863	0.525612	1.30158
1417531_at	-0.486477	0.486477	0.904849	-0.794099	-0.88542	-0.706005	-0.81124	-1.152565	-0.320299	2.157058	-0.932577	-1.147369
1417532_at	-1.002176	1.002176	-0.699669	-0.491198	-0.611793	-1.026167	2.279575	-0.645418	0.54267	-0.35127	-0.559815	-1.022786
1417533_a_at	1.492874	2.162314	2.153794	1.347919	1.947084	0.011245	1.794621	-0.003603	0.003603	-0.25784	1.784287	2.383076
1417534_at	1.48117	3.604648	1.473079	1.192803	0.576927	0.685466	1.917589	0.257967	0.08079	-0.08079	1.102201	1.561819
1417535_at	-0.624779	0.624778	-1.159435	-1.077193	0.439334	-2.491358	-1.424703	-2.246735	-1.626454	-1.116274	-2.305848	-1.853807
1417536_at	0.089568	-0.089568	0.479991	0.063163	0.035324	-1.802613	0.852091	-0.916295	2.063116	-0.478129	0.698592	1.160845
1417537_at	0.093828	-0.093828	-0.824751	0.321259	-0.652454	-1.458968	0.40134	1.933403	0.086179	-1.368356	-1.64215	-0.625888
1417538_at	-0.562316	0.562316	-2.115083	-0.155867	-0.016844	-0.560883	0.640416	-1.966426	0.852017	0.985833	-0.19806	-0.599747
1417539_at	0.36213	-0.36213	-0.471991	0.569742	-1.594539	-0.954079	-1.575695	-2.344652	-1.363744	-1.236814	-0.202241	0.968433
1417540_at	-0.186693	0.186692	-0.056287	0.533448	-1.158199	2.40363	-0.125066	0.083127	-0.524015	1.552069	-0.979402	-0.219766
1417541_at	-0.155494	0.155494	0.015418	1.85801	-0.531173	2.328536	-0.156753	0.081218	0.913089	2.006771	-0.419597	0.216258
1417542_at	1.253648	0.114459	1.135898	1.572346	2.981518	-0.114459	1.449283	0.143895	2.820573	1.124668	0.85798	0.249911
1417543_at	0.631848	-0.631848	3.026964	1.501934	1.563333	0.253512	2.599097	0.745933	1.326296	0.778553	1.928739	1.207968
1417544_a_at	-0.314754	0.314754	2.395699	1.808198	1.403927	0.127255	1.734028	0.632948	1.80645	0.151128	2.879872	1.383754
1417545_at	-0.565199	0.565199	1.348639	-1.198525	0.11951	-0.226633	-1.284268	1.058399	0.625673	-1.26021	-1.04015	1.120017
1417546_at	-0.000075	0.000076	1.02995	0.536431	1.110402	-0.056505	3.458037	-0.059304	0.008681	0.142214	0.607392	0.104314
1417547_at	-0.391191	0.391191	-0.849767	-1.269602	-0.238496	-0.804079	-2.113351	-1.151146	1.762107	-0.286374	-0.472084	0.6166
1417548_at	0.115619	-0.115619	-0.057598	3.447722	0.145109	0.69738	0.263653	0.050521	0.041172	0.00468	-0.171392	-0.119927
1417549_at	0.519212	-0.519212	0.251836	0.514638	-0.276651	-0.231648	0.144777	-0.827504	3.134674	0.562253	0.429474	-0.148526
1417550_a_at	1.221523	-1.221523	-0.96255	-1.228272	-1.327611	1.016014	-1.221684	0.660033	-1.310454	-1.115916	0.242956	0.131363
1417551_at	1.998404	1.525316	2.381209	0.994595	0.473791	0.952365	-1.525316	0.937922	1.21981	0.831041	1.971982	0.613586
1417552_at	0.467467	2.4305	2.224786	1.449122	0.615399	0.822815	0.777717	-0.14401	-0.145287	2.799198	0.14401	0.613318
1417553_at	-0.64325	0.64325	-0.558462	-1.285485	-1.325284	0.47256	-2.130676	-2.004247	0.064492	-1.930914	-1.24342	0.322176
1417554_at	0.022125	-0.022125	0.043905	0.161357	0.039598	0.632368	3.030721	-0.012423	-0.030381	0.110816	2.105155	-0.020307
1417555_at	0.141886	-0.141886	0.555425	1.935379	0.006445	0.547319	1.702149	0.049635	1.898462	2.694854	2.271834	0.847796
1417556_at	0.528755	-0.528755	-0.007732	0.196251	0.593671	-1.865722	0.075616	-1.767184	0.513244	-1.871176	0.780415	0.005579
1417557_at	-0.023515	2.384109	1.533563	0.49555	0.484862	-0.657077	-0.273515	-0.462696	0.629326	0.166594	2.205898	0.023515
1417558_at	2.332035	0.970106	-0.17099	0.297102	1.617878	1.507898	2.614397	-0.156965	0.764808	0.680652	1.967732	-0.297103
1417559_at	2.621225	2.888965	1.752402	1.430611	-0.028441	2.363011	0.028441	2.692783	1.105726	0.779821	1.101499	2.041725
1417560_at	1.161947	2.367162	-0.100047	0.100046	0.22547	1.028267	1.822229	1.121274	1.202613	3.183497	2.011083	2.246404
1417561_at	0.291075	-0.291075	-1.403792	-2.593959	-0.0237	-2.310426	-1.039115	-1.305476	-0.705571	-0.888495	-1.739195	0.658654
1417562_at	-0.027862	0.027863	1.570793	2.005446	1.013324	0.025622	1.292964	-0.390082	0.732743	-0.091979	2.882607	0.316006
1417563_at	0.519797	-0.519797	-0.368161	2.414001	0.141929	1.379112	0.897633	1.734338	-0.447591	0.051844	1.618279	-0.341231
1417564_at	-0.330609	0.330609	0.914558	1.545352	0.132561	2.143758	0.57904	-0.774903	2.14831	2.092674	0.560993	0.018256
1417565_at	-0.453805	0.453806	1.636555	1.169964	-0.112677	0.450147	0.466559	-0.984089	2.676752	1.398283	-0.00817	0.291557
1417566_at	0.600187	-0.600187	0.735166	0.480339	0.378774	0.324314	-0.015073	-1.479253	-1.783179	-1.24564	-1.71159	-1.48979
1417567_at	-0.0186	0.0186	1.411818	0.908951	0.89787	-0.663152	-0.127449	-0.84711	-0.531056	-1.582149	-1.082493	-1.791671
1417568_at	2.643155	1.584799	0.670564	1.19388	0.78205	0.145439	3.001065	2.500372	0.947493	-0.145439	1.657318	0.643954
1417569_at	1.079783	0.741576	-0.054086	-0.741576	0.90184	-0.178893	2.681065	2.078829	1.373036	0.187938	1.035298	-0.174142
1417570_at	0.764845	-0.764845	1.681556	1.82861	1.955215	0.572663	-0.986618	1.807126	0.110052	0.204182	0.556319	1.308244
1417571_at	-0.457608	0.457608	-1.426739	-0.387038	-0.376663	1.287812	0.307067	0.100538	-0.053048	-0.347225	-1.643215	1.9233
1417572_at	-0.551084	0.551084	-1.5627	-0.78949	-1.081547	-0.023378	2.096729	-1.561852	-0.695984	-0.837125	-0.65766	-0.168892
1417573_at	0.169248	-0.169248	2.095405	1.843271	2.136659	-0.404882	0.111157	-0.802909	1.516677	0.96462	1.069208	0.685107
1417574_at	0.068183	-0.068183	1.646155	2.184952	0.182892	2.842144	-0.268572	0.578572	0.993726	2.150603	0.982664	1.097646
1417575_at	0.185554	-0.185554	0.15377	1.322308	0.415698	2.985799	0.035323	1.44868	0.569097	2.431719	0.202185	0.766444
1417576_a_at	1.175349	-1.175349	-0.087013	0.90688	-1.21376	1.116513	0.456198	1.384657	1.520243	1.072332	-0.470295	1.403383
1417577_at	0.233819	-0.233819	-0.598699	-1.165498	-0.408138	1.014968	1.777635	0.144277	1.11192	-0.850828	-1.215973	-1.235672
1417578_a_at	0.654679	-0.654679	1.198629	0.060873	0.683469	1.374667	-0.136939	0.601286	-0.579767	-1.473524	2.204639	0.42252
1417579_x_at	-1.042826	1.042826	0.648696	-1.764581	-0.19182	1.759496	0.197554	-0.294466	-0.760386	-0.56896	-0.2931	1.024323
1417580_s_at	-0.662016	0.662017	0.52011	0.181857	-1.601162	-0.467291	-1.269707	-2.467179	0.801901	-0.197595	-0.214784	0.400806
1417581_at	0.794954	-0.794954	-0.268656	-0.235183	2.106004	0.894355	0.44616	2.045368	0.409812	1.2	2.372972	1.087773
1417582_s_at	0.66293	-0.66293	0.257791	1.145699	0.424589	1.616439	1.563633	0.320556	3.104336	-0.017137	0.159642	1.459612
1417583_a_at	0.700019	1.137183	2.150369	0.916291	-0.019662	1.114156	1.493259	0.450205	1.98218	2.371722	0.239147	-1.137183
1417584_at	0.209292	-0.209292	0.935827	-0.328591	-1.672754	1.34632	0.767054	-1.461864	-1.18782	0.93596	0.180761	0.522547
1417585_at	-0.519588	1.236074	-0.207646	2.395344	-0.702398	0.713803	0.519588	-0.444137	0.985139	-0.224436	-0.348001	-1.115988
1417586_at	-0.688336	0.688336	-1.355012	0.043171	-1.791451	0.238128	-2.597545	-1.116541	-0.151398	-0.990893	-1.157186	0.585246
1417587_at	-0.083009	0.083009	-2.412091	0.492377	-1.546879	0.000969	-0.184753	1.556729	-0.829225	0.257586	-0.446118	-0.333101
1417588_at	-0.376472	0.376472	1.020214	-1.529217	0.782034	0.305404	0.707864	-0.932567	-1.143892	1.513052	-0.646492	-1.159102
1417589_at	-0.006843	0.006843	2.282692	0.981719	0.021186	0.02382	0.008825	0.709291	2.706689	1.937159	1.182865	0.040157
1417590_at	-0.054752	0.054753	0.898738	2.202569	1.543509	1.245263	0.245119	-0.961965	0.901077	-0.81006	0.740608	-0.806996
1417591_at	0.3072	-0.3072	0.746824	0.707668	0.048893	-0.736498	0.935027	-1.607661	-1.163043	-2.006724	0.748937	0.361158
1417592_at	0.734098	-0.734098	0.329452	0.809785	1.188609	-0.485903	0.833169	-1.35867	1.84392	0.081988	0.218816	-1.370561
1417593_at	0.219935	-0.219935	0.205932	0.267251	1.286564	0.109647	1.457741	1.218714	2.240141	-0.488163	-0.396677	-1.350456
1417594_at	-0.052063	0.052063	-0.159273	0.672907	2.561434	-1.036587	-0.08651	-1.10048	-0.260183	0.415063	1.379633	0.017098
1417595_at	0.154045	-0.154045	-1.707361	0.697867	2.210378	0.901044	0.168364	-0.785691	0.800068	0.600158	1.280527	0.775533
1417596_at	0.447861	-0.447862	-0.215939	0.555305	-1.375661	-0.613913	-1.396742	-0.11111	-1.292269	0.368018	-0.635457	2.092036
1417597_at	-0.576447	0.576447	-0.636169	0.082857	-1.535538	1.261482	0.665454	0.475645	-0.042208	0.7214	-1.868721	-1.298099
1417598_a_at	0.637678	-0.637677	2.117823	2.862385	2.541344	1.635269	2.047264	0.447053	2.086399	2.045839	2.171161	1.428296
1417599_at	-0.707038	0.707038	0.43524	0.016167	-1.397956	-1.278362	1.348965	-0.955154	1.078846	-0.451118	-0.534578	1.359676
1417600_at	-0.807895	0.807895	-0.615105	-2.506958	-2.078394	-1.917058	-1.50501	-1.036758	-2.136473	0.261237	-1.705161	-0.887319
1417601_at	0.952467	-0.952467	-0.382355	-0.379435	0.723943	0.024406	-0.601253	-1.184949	2.022938	-0.835006	-1.050211	-1.176461
1417602_at	0.063789	-0.063789	1.481328	2.531354	2.217887	1.00785	-0.140092	-0.175707	1.947812	1.931436	0.788209	0.337129
1417603_at	0.045727	-0.045727	1.767888	0.99341	3.721413	0.698819	0.129122	1.1294	0.831076	0.823474	0.730218	1.053834
1417604_at	-0.36697	0.36697	1.285668	1.243596	0.680889	1.314507	-0.49896	-0.37654	-1.935332	-0.615815	-0.850103	-0.319249
1417605_s_at	-0.428073	0.428072	1.058637	1.098799	-0.270628	-0.913515	-1.382141	-1.926108	-1.368704	-1.456392	-0.969325	-0.025817
1417606_a_at	1.230459	3.420498	0.349764	0.34951	1.234635	0.711065	1.888202	0.674034	-0.256892	0.256892	2.070456	1.183356
1417607_at	1.289725	0.840198	1.770641	1.960889	1.77579	0.052553	3.270608	-0.052553	2.483246	1.048065	2.516738	2.1435
1417608_a_at	0.728246	2.028856	2.617092	2.760327	0.533945	2.554914	-0.057056	0.057056	1.751055	0.587525	1.582119	1.352739
1417609_at	-0.137108	0.137108	1.195719	-0.060727	1.008092	0.386556	-0.288367	0.959922	-0.520659	2.704062	0.483156	-1.173961
1417610_at	0.175767	-0.175767	-0.321486	-0.283043	0.308324	3.300768	0.487711	-0.254298	0.202265	0.978411	-0.211989	0.208681
1417611_at	1.666464	-0.292689	0.097858	1.121517	2.362185	0.793348	0.794184	0.294984	0.358226	0.292689	3.164482	1.15613
1417612_at	-0.537013	2.359746	0.166468	-0.264678	2.969723	0.238785	0.811953	0.513513	0.498863	0.558632	0.773306	0.537012
1417613_at	-0.521359	0.521359	-0.584317	-0.669391	1.198972	1.785633	0.117038	-0.861215	-1.226441	-1.208646	-1.050633	0.697844
1417614_at	0.397043	0.950597	0.235225	1.512969	1.122133	0.075214	3.456694	-0.075214	1.416991	0.181531	1.908096	1.270141
1417615_a_at	1.361466	1.014545	2.957705	3.158643	0.910242	2.00041	1.673055	-0.424754	0.424754	1.586482	0.949183	1.811428
1417616_at	-0.091889	3.049242	-0.60069	-0.351006	-0.276734	-0.371915	0.588176	0.65435	0.143441	1.038132	-0.369669	0.091889
1417617_at	-0.150532	0.150532	-2.495341	0.338455	-0.789668	-2.230831	-1.500706	-1.37494	-2.188212	-1.160492	-0.387608	0.08223
1417618_at	-1.446188	1.446188	-1.387905	-0.94543	-2.083781	-1.338748	0.082693	-0.807877	-0.318027	-0.198469	-1.95494	-1.571972
1417619_at	0.787294	-0.787294	1.749626	0.561193	2.167643	-0.713746	0.334279	0.292674	-0.090544	-0.518625	-0.962593	0.993305
1417620_at	0.719664	0.751439	1.952686	1.331672	0.042097	2.990568	-0.751439	0.782225	0.0358	0.038979	0.121186	0.542841
1417621_at	0.495475	-0.495475	-0.279442	0.935992	1.06918	0.243982	1.177094	-0.764482	1.047667	0.325369	2.444815	-1.151416
1417622_at	0.164668	0.546816	0.500785	0.564809	2.727268	-0.29034	2.149137	-0.546816	2.110318	0.619141	0.642868	0.52283
1417623_at	0.342635	-0.342635	-0.699498	-0.330848	1.024076	-0.049647	2.497057	0.588319	0.495278	-0.064207	2.258106	0.104242
1417624_at	-0.215731	1.870373	-1.264654	-0.371257	-0.437924	-0.236381	0.168444	1.058797	1.035195	1.758082	-0.854986	0.215731
1417625_s_at	0.307897	-0.307897	2.125821	-0.03948	1.488369	-0.565737	-0.42901	1.363323	1.5921	1.616371	-0.563064	0.1393
1417626_at	0.825123	-0.050882	1.647968	2.421061	2.107208	0.188656	2.433434	0.050882	2.051279	0.438881	2.332772	0.597642
1417627_a_at	-0.857027	0.857027	-0.453467	-0.971269	-0.369021	-3.327232	-1.251475	-0.17032	-0.614873	-1.109257	-0.42662	0.058417
1417628_at	1.038036	-1.038036	1.722569	-1.012239	1.238896	0.99317	-0.093366	1.141614	0.026262	-0.26825	1.972073	0.710605
1417629_at	0.027754	-0.027754	-0.40042	1.027112	0.600042	-1.723151	-2.080822	-0.876951	-0.806683	-0.088067	1.118487	0.362098
1417630_at	0.103302	-0.103302	2.216723	1.844099	0.919537	0.132653	-0.392266	-0.102405	-0.36983	0.889606	-0.016601	-1.371207
1417631_at	0.998614	-0.998614	1.852883	1.819671	2.102059	1.376641	2.519441	1.607226	1.573295	1.544268	0.588714	2.918938
1417632_at	-0.040834	1.814395	0.007031	-0.082969	2.224858	0.082507	2.320026	-0.033966	1.097791	0.208157	0.040834	-0.546794
1417633_at	-0.54524	2.46238	0.943998	-0.949655	0.528335	-0.466251	-0.697601	-0.338803	0.582006	-1.091475	0.176936	0.54524
1417634_at	0.433727	-0.433727	3.106567	1.298592	-0.286723	-0.373173	-0.24222	0.95917	1.152234	0.984021	0.583465	1.042653
1417635_at	0.02202	-0.02202	1.57858	0.614935	0.72096	-1.576383	0.52224	1.089087	2.60801	0.437693	0.079971	0.703044
1417636_at	0.307488	-0.307488	0.184957	2.769407	1.74619	0.904389	1.741644	1.356457	2.644078	2.089754	0.653905	0.451385
1417637_a_at	1.098316	-1.098316	-0.725426	-0.221831	-1.94432	-1.714305	-2.275553	-0.665332	-1.367546	-1.296092	-1.465116	0.545794
1417638_at	-0.974114	0.974114	-0.966844	-0.996107	-0.137331	-0.135608	-0.871876	-0.791796	-0.718937	-0.492928	2.340758	-0.73018
1417639_at	-0.014418	0.014417	-0.958168	-1.04403	-0.234718	0.720145	0.057912	0.45622	0.734575	-2.055008	-2.27685	0.028852
1417640_at	0.829149	1.554204	1.657043	1.690097	-0.054137	3.584468	0.054137	1.353374	0.422951	1.371846	0.441967	1.906409
1417641_at	0.800207	-0.800207	-0.244572	0.155981	-0.802173	0.460936	1.594883	1.705434	1.479979	0.008181	1.88408	1.677708
1417642_at	-0.453701	0.453701	1.114897	-0.105297	2.109553	-0.598341	1.391605	-0.201491	-0.562834	1.841748	-0.66597	0.069242
1417643_at	-0.649344	0.649344	1.234593	2.290872	2.130657	0.791163	-1.064299	0.454624	0.799037	1.832876	0.638003	0.699907
1417644_at	-0.334213	0.334213	-0.327667	0.60182	2.657755	-0.291479	0.198883	1.197572	1.414248	-0.899071	-0.522314	0.071437
1417645_at	0.860247	-0.860247	2.104517	0.159638	2.740262	0.666609	2.005289	0.532389	0.081781	0.411595	0.693168	0.416585
1417646_a_at	1.857574	2.390879	1.770431	0.710985	-0.209144	1.503432	1.273008	3.099295	0.117087	1.246138	-0.117087	1.294761
1417647_at	-0.150145	2.30143	0.476907	1.152471	1.160187	1.482333	0.85159	-0.07471	-1.426116	1.158161	-0.407533	0.150145
1417648_s_at	-0.49027	0.49027	-1.029284	0.375098	-2.134504	0.39254	-0.208338	0.677456	1.584084	0.600336	0.369047	1.170349
1417649_at	0.802491	2.053499	2.115888	0.370721	0.706583	-0.712474	2.360394	0.853554	0.087906	0.712473	2.542011	0.7521
1417650_at	0.319565	-0.319565	-0.812327	-0.383102	-1.932361	1.053265	-1.056445	-0.368632	0.890699	-1.565515	-0.937427	-1.994901
1417651_at	0.673187	-0.673187	-1.04568	0.246338	0.183196	1.6262	-1.007998	-0.915754	1.834976	-0.449086	0.267831	1.010766
1417652_a_at	0.815394	2.880141	1.723706	1.633854	0.661072	0.280608	0.687111	-0.308726	2.575862	2.25684	0.904322	0.308725
1417653_at	0.694068	2.104995	0.488097	2.082041	0.832407	-0.325946	3.14708	0.325947	1.474355	1.027853	2.416082	1.689505
1417654_at	2.238059	3.515068	0.776175	0.800962	1.636885	1.354911	1.635741	0.834311	-0.017829	0.328269	0.017829	0.969734
1417655_a_at	1.981935	2.584923	0.419553	-0.102859	0.102859	1.889495	1.698512	1.792458	1.162464	-0.762637	0.944853	0.636152
1417656_at	-0.100011	0.100011	-0.692593	0.696756	-0.572379	1.198083	2.644104	0.513533	0.196257	0.032097	0.062416	2.010732
1417657_s_at	-0.102252	0.102253	1.680661	1.417334	0.499216	-0.797235	1.41759	-0.778758	1.826579	1.758211	1.749751	0.389163
1417658_at	1.250339	-1.250339	-0.687355	1.932912	0.825386	0.926486	-0.26274	0.871409	-1.07472	0.884245	1.096958	0.318802
1417659_at	-0.376403	0.376404	2.016103	1.347589	0.091859	1.230357	-0.759856	1.422496	-0.243778	-0.880624	1.75136	0.792061
1417660_s_at	1.276074	1.236639	0.87048	2.266267	0.150069	1.170817	-0.15007	1.209177	2.031919	3.397456	0.311809	2.020249
1417661_at	-0.652161	0.652161	-0.008005	-0.096019	-0.68161	-1.440745	-1.119224	-1.737275	-2.987594	-2.182318	-1.111995	-1.432071
1417662_at	0.067363	-0.067363	0.309503	0.10971	-0.256592	-0.997204	1.028262	-1.695124	-1.317019	-1.982671	-2.030885	-0.007278
1417663_a_at	-0.427978	1.626661	-0.425431	-0.601769	0.772986	-1.134254	0.427978	0.455855	0.487154	-1.294523	-0.832344	-1.842435
1417664_a_at	0.249734	-0.249733	0.885379	-0.936766	0.531662	0.130936	1.417747	1.930622	-0.716852	-1.186081	1.136001	-0.696322
1417665_a_at	0.640612	-0.640612	0.22706	2.275924	-0.327908	1.711826	0.475516	0.125278	0.405085	1.598117	2.504837	0.629382
1417666_at	0.304456	-0.304457	1.609623	-0.092563	1.259981	1.955855	-0.441505	-0.088136	-1.551184	-0.205433	-0.363281	-0.48246
1417667_a_at	0.717324	-0.717323	0.678378	1.706965	3.131823	0.441712	1.532089	-0.339995	0.489047	1.261541	0.39728	0.788815
1417668_at	0.245081	-0.245082	-0.076301	0.362736	2.480646	-0.187343	-0.412091	0.92622	0.938774	-0.542579	1.422382	2.104965
[truncated: 3,001 more rows]
